# Supplementary material for: Chronic kidney disease (CKD) patients are exposed to more proton pump inhibitor (PPI)s compared to non-CKD patients
Source: PLoS One. 2018 Sep 13;13(9):e0203878. doi: 10.1371/journal.pone.0203878 (PMC6136773; doi:10.1371/journal.pone.0203878)
Supplement: S1 Table — Age, sex, chronic illnesses (including hypertension, diabetes mellitus, cardiovascular disease, chronic obstructive pulmonary disease, congestive heart failure, liver cirrhosis), CKD groups and laboratory results are included. (XLSX) [file pone.0203878.s001.xlsx]

## Sheet: Sheet1
			Code	Diagnosis	PPI name	Duration	Duration at once	Simultaneous drug	BUN	Cr	eGFR	CKD stage	CKD group	NSAIDs	Steroid	Anticoagulant	HTN	DM	CVD	LC	HF	COPD
M	57	AK	N185.000.03	End stage kidney disease on dialysis	TLST15	583	42	6	17	10	5	5	3	1
F	58	MN	M3213.000.00	Systemic lupus erythematosus with glomerular disease(N08.5*)	TLST15	185	35	12	75	8	5.19	5	3		1		1
F	79	MG	A047.003.00	CDAD(Clostridium difficile-associated disease)	TLST15	218	30	3	13	7	4.95	5	3	1				1
M	74	MC	I509.000.01	Heart failure	TLST15	433	30	11	58	11	4.13	5	3			1	1	1	1		1
F	58	AK	N185.000.03	End stage kidney disease on dialysis	TLST15	661	35	5	26	12	3.21	5	3	1		1
M	62	OS	S82320.000.00	Fracture of lower end of tibia with fracture of fibula(any part), closed	TLST15	309	56	3	16	9	5.63	5	3	1		1	1	1	1
F	46	MN	N185.000.03	End stage kidney disease on dialysis	TLST15	95	65	4	54	8	5.33	5	3
F	86	MC	I428.002.00	Stress induced cardiomyopathy	TLST15	435	91	4	32	3	11.69	5	3			1	1	1	1
M	42	AK	N185.000.03	End stage kidney disease on dialysis	TLST15	110	30	1	20	13	4.16	5	3				1	1
F	57	MN	I129.001.00	Renal hypertension	TLST15	65	65	7	31	4	10.99	5	3			1	1	1
F	77	MN	N184.000.00	Chronic kidney disease, stage 4	TLST15	328	56	14	46	3	14.74	5	3				1	1
M	78	AK	Z992.002.01	Hemodialysis state	TLST15	87	30	3	22	6	8.06	5	3				1
F	59	MN	M313.000.00	Wegener's granulomatosis	TLST15	741	37	9	51	5	9.81	5	3		1		1	1
F	54	MN	N185.000.03	End stage kidney disease on dialysis	TLST15	30	30	13	26	8	4.98	5	3				1
F	75	MN	N185.000.00	Chronic kidney disease, stage 5	TLST15	717	65	11	14	8	4.7	5	3			1	1	1	1
F	64	MN	N185.000.03	End stage kidney disease on dialysis	TLST15	35	35	3	13	4	10.9	5	3
M	65	MN	M8697.000.04	Osteomyelitis, ankle and foot	TLST15	243	30	11	22	7	7.99	5	3				1	1
M	65	AK	N185.000.03	End stage kidney disease on dialysis	TLST15	267	44	3	21	12	3.81	5	3				1
F	69	MC	Z955.001.03	PCI(Percutanous coronary intervention) status	TLST15	289	91	4	31	5	7.81	5	3			1			1
M	52	MN	N185.000.03	End stage kidney disease on dialysis	TLST15	123	30	8	15	14	3.58	5	3				1	1
M	51	MC	I2510.004.00	Native CAD(coronary artery disease), one vessel	TLST15	481	35	5	67	8	7.11	5	3			1	1	1	1
M	51	MN	N185.000.03	End stage kidney disease on dialysis	TLST15	368	30	15	31	12	4.4	5	3			1	1	1	1
F	60	MC	I2510.005.00	Native CAD(coronary artery disease), two vessel	TLST15	60	60	9	23	10	3.67	5	3			1	1	1	1
M	58	MC	Z955.001.03	PCI(Percutanous coronary intervention) status	TLST15	751	70	7	31	8	7	5	3			1	1	1	1
F	38	NR	R568.002.02	Seizure disorder ( symptom )	TLST15	252	84	8	20	4	12.31	5	3			1
M	69	MC	I2149.000.00	Acute subendocardial myocardial infarction, unspecified site	TLST15	63	63	8	57	5	10.87	5	3			1	1	1	1
M	65	MN	N185.000.03	End stage kidney disease on dialysis	TLST15	162	30	15	19	9	5.34	5	3	1		1		1
F	59	MG	K6358.000.00	Other polyp of colon	TLST15	390	42	7	22	8	4.87	5	3
M	71	MN	Z992.002.01	Hemodialysis state	TLST15	185	30	10	27	11	4.25	5	3				1	1
F	65	MN	N185.000.03	End stage kidney disease on dialysis	TLST15	200	35	10	19	8	4.46	5	3			1	1	1
M	78	MN	Z992.002.01	Hemodialysis state	TLST15	247	35	7	16	12	3.43	5	3				1
F	66	MC	Z955.001.03	PCI(Percutanous coronary intervention) status	TLST15	206	149	5	31	5	8.11	5	3			1	1	1	1
F	67	MC	I442.000.00	Atrioventricular block, complete	TLST15	35	35	6	39	5	8.72	5	3			1	1	1	1
M	59	MC	Z511.000.00	Persons encountering health services for chemotherapy session for neoplasm	TLST15	91	91	6	24	8	6.92	5	3			1	1		1
F	59	MC	I2510.006.00	Native CAD(coronary artery disease), three vessel	TLST15	84	35	16	66	7	6.17	5	3			1	1	1	1
F	85	MC	I441.000.01	AV(Atrioventricular) block, 2nd degree	TLST15	80	52	7	36	4	10.45	5	3			1	1	1	1
F	47	MN	N185.000.03	End stage kidney disease on dialysis	TLST15	45	45	9	77	7	5.95	5	3			1
F	76	MN	N185.000.03	End stage kidney disease on dialysis	TLST15	30	30	10	14	4	11.03	5	3			1	1	1
M	55	MN	N189.000.01	CKD(Chronic kidney disease)	TLST15	126	30	12	34	4	14.18	5	3			1	1	1
F	66	MN	N185.000.03	End stage kidney disease on dialysis	TLST15	318	42	12	57	6	6.76	5	3			1	1	1	1
F	77	MC	K081.000.01	Teeth loss	TLST15	112	49	7	9	5	7.16	5	3			1	1		1		1
F	36	MN	I159.000.02	Secondary malignant HTN(hypertension)	TLST15	182	35	11	51	5	11.3	5	3				1
F	56	MN	N185.000.03	End stage kidney disease on dialysis	TLST15	263	36	7	22	11	3.54	5	3
F	54	MC	I2148.000.00	Acute subendocardial myocardial infarction, other wall	TLST15	65	30	4	17	10	4.14	5	3			1	1	1	1
F	80	MC	I2149.000.00	Acute subendocardial myocardial infarction, unspecified site	TLST15	651	35	11	54	5	7.88	5	3			1			1
F	85	MC	I5001.000.00	Diastolic(congestive) heart failure	TLST15	35	35	3	77	5	6.9	5	3			1	1				1
F	70	MC	I2140.000.00	Acute subendocardial myocardial infarction, anterior wall	TLST15	182	91	10	53	8	4.54	5	3			1	1	1	1
M	80	MN	N185.000.03	End stage kidney disease on dialysis	TLST15	70	70	10	41	6	7.66	5	3			1			1		1
F	66	MC	I2141.000.00	Acute subendocardial myocardial infarction, inferior wall	TLST15	70	63	4	23	3	13.9	5	3			1	1	1	1
M	53	MC	Z951.000.01	Presence of CABG(coronary artery bypass graft)	TLST15	182	91	6	57	5	13.55	5	3			1	1	1	1
F	71	MC	I2149.000.00	Acute subendocardial myocardial infarction, unspecified site	TLST15	221	35	12	43	4	11.35	5	3			1	1	1	1
F	69	MN	N179.000.01	ARF(acute renal failure)	TLST15	51	30	4	115	7	5.67	5	3			1		1			1
F	75	MH	D6938.000.00	Other idiopathic thrombocytopenic purpura	TLST15	637	35	8	16	1	57.85	3	2	1	1		1	1
M	76	MG	K263.000.01	Duodenal ulcer, acute	TLST15	56	56	3	17	1	58.98	3	2	1
M	76	NR	F03.000.01	Dementia	TLST15	701	60	6	18	1	48.88	3	2				1	1
M	71	MC	I210.002.04	STEMI(ST elevation myocardial infarction), anteroseptal	TLST15	777	56	13	22	1	56.47	3	2			1		1	1
F	83	MC	I480.000.00	Atrial fibrillation	TLST15	147	35	7	23	1	38.26	3	2			1	1		1		1
M	75	MC	D350.001.00	Pheochromocytoma	TLST15	273	91	4	20	1	52.88	3	2				1	1
F	79	NR	I69419.000.03	Old CVA, unspecified late effects	TLST15	668	35	11	30	2	19.87	4	2	1		1	1	1	1
F	79	NR	G250.000.00	Essential tremor	TLST15	298	56	15	23	1	56.97	3	2				1
F	79	MC	I209.000.01	AP(Angina pectoris)	TLST15	746	56	6	29	2	18.3	4	2			1	1	1	1
F	79	FM	I6358.001.00	Lacunar infarction (G46.-*)	TLST15	217	35	8	9	1	44.28	3	2				1	1
M	72	MC	I493.000.01	VPC(ventricular premature contracture)	TLST15	91	91	4	15	1	55.02	3	2			1	1
M	80	MC	I119.000.02	HHD(hypertensive heart disease)	TLST15	91	91	5	15	1	45.92	3	2			1	1	1	1
M	46	MC	I351.002.00	Nonrheumatic aortic(valve) regurgitation	TLST15	674	31	4	26	3	20.76	4	2			1	1	1
F	78	MG	K6359.000.01	Polyp of colon	TLST15	35	35	5	14	1	55.25	3	2
F	87	MN	N184.001.00	Kidney damage with severely decreased GFR(15-29mL/min)	TLST15	35	35	3	80	3	15.03	4	2				1	1	1
M	74	MC	I2510.004.00	Native CAD(coronary artery disease), one vessel	TLST15	63	63	8	35	2	41.5	3	2			1	1		1
F	81	MC	K580.000.00	Irritable bowel syndrome with diarrhea	TLST15	56	56	8	14	1	49.77	3	2
F	80	MG	K254.000.01	Chronic gastric ulcer with bleeding	TLST15	334	63	2	26	1	34.5	3	2				1
M	74	NR	I639.000.00	Cerebral infarction, unspecified	TLST15	694	84	7	28	2	38.59	3	2	1		1	1
F	74	NR	E119.000.01	NIDDM(Non-insulin-dependent diabetes mellitus)	TLST15	710	59	10	21	1	44.94	3	2			1	1	1	1
M	67	MC	I2510.006.00	Native CAD(coronary artery disease), three vessel	TLST15	35	35	13	22	2	42.63	3	2			1	1	1	1		1
M	81	MG	K590.000.00	Constipation	TLST15	111	32	4	21	1	57.53	3	2
F	81	MC	Z955.001.03	PCI(Percutanous coronary intervention) status	TLST15	91	91	8	23	1	35.15	3	2			1	1	1
F	94	MC	I480.000.00	Atrial fibrillation	TLST15	91	91	4	31	1	58.65	3	2			1	1
F	80	FM	N10.003.00	APN(acute pyelonephritis )	TLST15	263	56	7		1	39.08	3	2				1	1
F	80	MC	Z955.001.03	PCI(Percutanous coronary intervention) status	TLST15	192	35	7	17	1	39.82	3	2			1	1		1
F	87	MG	F453.008.00	Psychogenic forms of dyspepsia	TLST15	146	90	1	21	1	55.98	3	2
M	42	MN	E139.001.00	Steroid induced DM(diabetes mellitus)	TLST15	61	61	8	36	2	53.57	3	2		1		1	1
M	82	MG	C1699.000.01	Gastric cancer	TLST15	308	56	3	19	1	48.55	3	2				1
F	84	MC	I200.000.00	Unstable angina	TLST15	385	35	7	22	1	51.07	3	2			1	1	1	1
F	76	MC	Z951.000.01	Presence of CABG(coronary artery bypass graft)	TLST15	70	35	5	20	1	38.39	3	2			1	1
M	71	MC	I422.000.01	Hypertrophic cardiomyopathy	TLST15	91	91	6	16	1	51.52	3	2			1	1		1
F	68	MN	N189.000.01	CKD(Chronic kidney disease)	TLST15	606	45	8	31	3	15.97	4	2				1	1			1
F	87	MC	I269.006.00	PE(pulmonary embolism), recurrent	TLST15	729	35	7	12	1	46.64	3	2			1	1
F	73	MC	Z951.000.01	Presence of CABG(coronary artery bypass graft)	TLST15	397	70	11	10	1	52.65	3	2			1	1	1
M	86	MC	I209.000.01	AP(Angina pectoris)	TLST15	448	56	9	23	2	40.26	3	2			1	1	1	1
M	74	MC	I420.000.01	DCMP(dilated cardiomyopathy)	TLST15	59	42	9	28	2	29.76	4	2			1	1	1	1
M	64	MC	I255.000.01	ICMP(ischemic cardiomyopahty)	TLST15	105	42	13	32	1	50.53	3	2			1		1	1
F	79	MC	R073.000.00	Other chest pain	TLST15	92	63	4	15	1	42.52	3	2				1		1
F	82	MC	E871.001.03	Drug induced hyponatremia	TLST15	63	63	8	17	1	57.23	3	2			1	1		1
M	79	MG	R1012.000.00	Epigastric pain	TLST15	37	30	3	16	1	57.75	3	2
M	72	MC	Z955.001.03	PCI(Percutanous coronary intervention) status	TLST15	63	63	5	32	4	15.8	4	2			1		1
M	82	MC	J810.000.00	Acute pulmonary edema	TLST15	218	42	5	19	1	50.34	3	2			1					1	1
M	60	MC	Z955.001.04	PTCA(percutaneous transluminal coronary angioplasty) with stent	TLST15	350	70	7	37	2	35.88	3	2	1		1	1	1	1
F	82	MC	I471.001.00	Atrial paroxysmal tachycardia	TLST15	105	35	3	23	1	47.24	3	2				1
M	39	MN	M8795.001.01	AVN(avascular necrosis), hip	TLST15	410	80	8	23	2	52.68	3	2		1		1
M	84	MC	I509.000.01	Heart failure	TLST15	56	35	6	23	2	39.88	3	2			1	1	1			1
F	35	MN	M329.000.00	Systemic lupus erythematosus, unspecified	TLST15	373	35	9	52	3	18.36	4	2		1		1
M	70	MC	Z955.001.03	PCI(Percutanous coronary intervention) status	TLST15	91	91	7	14	1	59.11	3	2			1	1	1	1
M	78	MC	Z951.000.01	Presence of CABG(coronary artery bypass graft)	TLST15	91	91	5	22	2	37.79	3	2			1	1	1	1
M	91	MC	J810.000.00	Acute pulmonary edema	TLST15	417	56	5	28	1	43.61	3	2			1	1	1	1		1
F	44	MC	I2140.000.00	Acute subendocardial myocardial infarction, anterior wall	TLST15	354	35	7	15	3	19.98	4	2			1	1	1	1		1
M	82	MC	J810.003.00	Pulmonary congestion	TLST15	266	84	7	28	1	59.56	3	2				1		1		1
M	84	MC	I480.000.00	Atrial fibrillation	TLST15	63	63	6	41	2	38.98	3	2			1	1
F	75	ME	C73.000.01	Thyroid cancer	TLST15	467	63	9	17	1	51.32	3	2	1			1
F	82	MC	I442.000.01	AV(Atrioventricular) block, complete	TLST15	450	34	4	26	2	31.85	3	2				1	1
M	79	NR	I6358.001.00	Lacunar infarction (G46.-*)	TLST15	104	48	5	16	1	53.89	3	2			1
F	75	MC	I2510.004.00	Native CAD(coronary artery disease), one vessel	TLST15	91	91	5	21	1	48.02	3	2			1	1		1
M	83	MC	I2510.004.00	Native CAD(coronary artery disease), one vessel	TLST15	379	56	5	25	2	36.74	3	2			1			1
F	85	MC	I2510.004.00	Native CAD(coronary artery disease), one vessel	TLST15	450	35	7	19	1	52.6	3	2		1	1	1	1	1
F	76	MN	N051.004.00	Focal segmental glomerulonrphritis	TLST15	695	58	10	22	1	46.18	3	2		1	1	1
M	38	MC	I252.000.00	Old myocardial infarction	TLST15	70	35	7	30	2	53.45	3	2			1	1	1	1
M	73	MC	I2088.003.00	Angina of effort	TLST15	70	70	4	11	1	50.8	3	2			1	1	1	1
M	74	NR	G20.000.00	Parkinson's disease	TLST15	147	56	7	25	1	57.47	3	2	1			1
M	67	OS	E1078.000.02	IDDM(Insulin-dependent diabetes mellitus) foot	TLST15	538	60	2	31	1	49.48	3	2					1
F	66	MN	N179.000.01	ARF(acute renal failure)	TLST15	436	65	4	34	2	28.92	4	2				1
F	73	NR	I639.000.00	Cerebral infarction, unspecified	TLST15	581	56	10	27	1	56.53	3	2	1		1
F	81	PR	M4806.000.00	Spinal stenosis, lumbar region	TLST15	40	30	9	18	1	52.79	3	2				1
M	68	OS	M4806.000.00	Spinal stenosis, lumbar region	TLST15	383	90	2	18	1	59.94	3	2	1		1	1	1
F	63	NR	G9380.000.00	Metabolic encephalopathy	TLST15	476	84	9	17	1	40.59	3	2			1	1	1
M	80	MC	I517.000.00	Cardiomegaly	TLST15	105	35	6	19	1	49.68	3	2			1	1	1	1
F	77	MC	I5001.000.00	Diastolic(congestive) heart failure	TLST15	607	63	12	26	1	55.64	3	2			1	1	1	1		1
F	69	MN	N184.000.00	Chronic kidney disease, stage 4	TLST15	169	56	12	27	3	15.99	4	2			1	1	1	1
M	46	MC	I2510.004.00	Native CAD(coronary artery disease), one vessel	TLST15	263	91	5	16	1	59.31	3	2			1			1
M	71	MC	I2141.000.00	Acute subendocardial myocardial infarction, inferior wall	TLST15	343	35	6	25	1	59.87	3	2			1	1	1	1
M	61	MC	Z955.001.03	PCI(Percutanous coronary intervention) status	TLST15	112	56	5	26	1	50.34	3	2			1	1	1	1
M	83	MG	K5733.001.00	Diverticulitis of colon, with bleeding	TLST15	348	56	6	21	1	50.46	3	2				1	1
F	80	MC	I480.000.00	Atrial fibrillation	TLST15	259	56	5	43	1	34.21	3	2			1	1
F	81	MC	Z955.001.03	PCI(Percutanous coronary intervention) status	TLST15	98	91	7	17	1	40.7	3	2			1	1		1
F	68	MC	I2510.004.00	Native CAD(coronary artery disease), one vessel	TLST15	266	91	8	25	1	50.44	3	2			1	1	1	1
M	72	MN	N039.002.01	CGN(chronic glomerulonephritis )	TLST15	90	90	6	41	2	25.34	4	2				1
M	77	MC	I2510.006.00	Native CAD(coronary artery disease), three vessel	TLST15	182	91	4	10	1	52.14	3	2				1		1
F	79	MN	N189.000.01	CKD(Chronic kidney disease)	TLST15	217	30	4	40	2	29.22	4	2				1
F	69	ME	E1141.000.01	NIDDM with diabetic polyneuropathy	TLST15	161	70	4	26	1	58.14	3	2				1	1	1
F	73	MC	I420.000.01	DCMP(dilated cardiomyopathy)	TLST15	246	35	6	21	1	55.18	3	2			1			1		1
F	28	MN	N028.003.00	Glomerulonephritis-IgA-nephropathy	TLST15	325	65	5	23	2	36.65	3	2		1		1
F	87	MC	I420.000.01	DCMP(dilated cardiomyopathy)	TLST15	147	35	9	21	1	55.98	3	2			1	1	1	1		1
F	85	MC	Z955.001.03	PCI(Percutanous coronary intervention) status	TLST15	91	91	6	17	1	50.12	3	2			1	1		1
F	57	MC	I639.000.00	Cerebral infarction, unspecified	TLST15	204	48	7	28	1	53.33	3	2			1	1		1
F	77	MC	I209.000.01	AP(Angina pectoris)	TLST15	293	37	5	13	1	47.86	3	2			1			1
F	68	MC	Z955.001.03	PCI(Percutanous coronary intervention) status	TLST15	126	63	11	18	1	53.3	3	2			1	1	1
M	64	MC	I2510.006.00	Native CAD(coronary artery disease), three vessel	TLST15	760	63	6	10	2	33.84	3	2			1	1	1	1
M	77	MC	J810.003.00	Pulmonary congestion	TLST15	84	35	7	53	2	33.91	3	2			1	1	1	1		1
M	54	MN	N119.000.02	Chronic tubulo-interstitial nephritis	TLST15	550	91	7	39	2	44.1	3	2	1		1	1
F	65	MC	I209.000.01	AP(Angina pectoris)	TLST15	91	91	7	19	1	57.68	3	2			1		1	1
M	72	MC	I2510.006.00	Native CAD(coronary artery disease), three vessel	TLST15	126	42	6	23	2	39.41	3	2			1	1		1
F	93	ME	E1141.000.00	Non-insulin-dependent diabetes mellitus, with diabetic polyneuropathy (G63.2*)	TLST15	483	92	10	33	2	24.67	4	2	1			1	1	1
F	84	MC	I259.001.00	Ischemic heart disease, unspecified	TLST15	49	49	5	22	1	36.95	3	2			1			1
F	92	OS	S22090.004.00	Compression fracture of thoracic spine, level unspecified, closed	TLST15	60	30	4	9	1	50.08	3	2	1
M	62	MC	I2141.000.00	Acute subendocardial myocardial infarction, inferior wall	TLST15	571	63	7	23	1	55.37	3	2			1	1		1
M	65	MN	N185.000.03	End stage kidney disease on dialysis	TLST15	42	35	7	38	3	21.44	4	3				1	1
M	80	MC	I672.002.00	Atheroma of carotid artery	TLST15	84	84	6	17	1	48.8	3	2			1	1	1
F	51	NR	I639.002.00	MCA(middle cerebral artery) infarction	TLST15	138	61	8	24	2	30.38	3	2			1	1	1
F	85	MG	I2510.004.00	Native CAD(coronary artery disease), one vessel	TLST15	259	35	4	28	1	59.91	3	2		1		1		1
F	81	NR	I639.013.00	Multiple cerebral infarction	TLST15	513	56	6	26	1	48.65	3	2		1	1	1		1
M	80	MC	I2510.004.00	Native CAD(coronary artery disease), one vessel	TLST15	492	37	9	16	1	48.37	3	2			1	1	1	1
F	61	MC	Z955.001.03	PCI(Percutanous coronary intervention) status	TLST15	91	91	8	18	1	59.32	3	2			1	1	1
M	78	MC	I509.000.01	Heart failure	TLST15	32	32	6	34	2	40.66	3	2			1	1	1	1		1
M	75	MN	Z940.000.02	Renal transplatation status	TLST15	207	30	10	38	2	32.9	3	2		1	1	1	1			1
M	90	MC	I252.000.00	Old myocardial infarction	TLST15	518	63	10	23	1	42.81	3	2			1	1	1	1
F	71	MC	Z955.001.03	PCI(Percutanous coronary intervention) status	TLST15	91	91	8	19	1	51.6	3	2			1	1		1
F	61	MC	I493.000.01	VPC(ventricular premature contracture)	TLST15	56	56	8	15	1	57.28	3	2			1	1		1
F	85	MC	I109.001.00	Hypertension(arterial, essential, primary, systemic)	TLST15	30	30	1	23	1	51.33	3	2				1
M	74	MC	I209.000.01	AP(Angina pectoris)	TLST15	301	63	6	24	2	29.26	4	2			1	1	1	1
M	65	MG	K269.000.01	DU(duodenal ulcer)	TLST15	434	42	9	24	3	23.35	4	2	1			1	1
F	73	MC	Z955.001.03	PCI(Percutanous coronary intervention) status	TLST15	91	91	8	16	1	57.94	3	2			1	1		1
F	76	MC	I209.000.01	AP(Angina pectoris)	TLST15	237	91	6	19	1	49.82	3	2			1	1		1
F	72	MC	I2510.005.00	Native CAD(coronary artery disease), two vessel	TLST15	70	70	6	15	1	39.48	3	2			1	1	1	1		1
M	76	MC	I420.000.01	DCMP(dilated cardiomyopathy)	TLST15	504	84	6	36	1	57.23	3	2			1			1		1
F	80	MC	I442.000.01	AV(Atrioventricular) block, complete	TLST15	35	35	8	18	1	40.59	3	2			1	1	1	1		1
M	50	OS	M1997.000.05	OA(osteoarthrosis) ankle	TLST15	60	60	4	39	2	38.73	3	2	1
F	70	MC	Z955.001.03	PCI(Percutanous coronary intervention) status	TLST15	91	91	9	18	1	41.15	3	2			1	1	1
F	83	NR	I639.000.00	Cerebral infarction, unspecified	TLST15	128	72	10	48	2	20.18	4	2			1	1
F	75	MC	I2149.000.00	Acute subendocardial myocardial infarction, unspecified site	TLST15	63	63	9	11	1	57.13	3	2			1	1		1
F	73	MC	I509.000.01	Heart failure	TLST15	679	70	9	12	1	59.42	3	2			1	1	1	1		1
M	68	MC	I672.002.00	Atheroma of carotid artery	TLST15	182	91	3	19	1	48.32	3	2			1	1
F	54	MN	I7011.000.00	Atherosclerosis of renal artery, with gangrene	TLST15	630	70	4	25	2	39.09	3	2				1		1
F	79	OS	S3210.000.00	Fracture of sacrum, closed	TLST15	120	30	4	26	1	52.27	3	2	1			1
F	60	MN	I129.001.00	Renal hypertension	TLST15	549	30	7	39	2	20.61	4	2			1	1	1
F	89	MC	K8010.000.03	Cholelithiasis with cholecystitis (chronic), without mention of obstruction	TLST15	91	91	5	21	1	31.07	3	2			1
F	69	MC	M4626.000.00	Osteomyelitis of vertebra, lumbar region	TLST15	696	63	7	13	1	53.53	3	2			1		1	1
M	74	MC	I211.002.03	STEMI(ST elevation myocardial infarction), inferoposterior	TLST15	63	63	6	17	2	34.41	3	2			1	1		1			1
F	82	MC	I6358.001.00	Lacunar infarction (G46.-*)	TLST15	162	91	4	21	1	50.58	3	2			1	1
M	79	MG	C640.001.00	RCC(Renal cell carcinoma), right	TLST15	364	35	10	21	2	41.31	3	2				1
F	77	MC	I2510.004.00	Native CAD(coronary artery disease), one vessel	TLST15	469	91	7	20	1	54.96	3	2	1		1	1	1	1
F	68	MG	K219.000.01	GERD(Gastroesophageal reflux disease )	TLST15	194	180	4	21	1	41.35	3	2
F	84	MC	I219.000.00	Acute myocardial infarction, unspecified	TLST15	91	91	5	24	2	29.51	4	2			1	1		1
F	90	MC	R42.003.00	Dizziness	TLST15	91	91	4	90	2	16.86	4	2			1	1
F	75	MC	I2510.004.00	Native CAD(coronary artery disease), one vessel	TLST15	189	91	7	23	1	47	3	2			1	1		1
F	79	MG	K220.003.00	Achalasia of esophagus	TLST15	75	30	5	10	1	47.71	3	2
F	58	MN	Z940.000.00	Kidney transplant status	TLST15	130	65	12	14	1	55.3	3	2		1		1
M	61	MN	C640.001.00	RCC(Renal cell carcinoma), right	TLST15	677	45	11	23	2	44.47	3	2				1	1
F	90	OS	S72060.000.00	Fracture of base of neck of femur, closed	TLST15	30	30	8	19	1	53.41	3	2			1	1
F	82	MC	I420.000.01	DCMP(dilated cardiomyopathy)	TLST15	691	35	10	17	1	36.47	3	2			1	1	1	1		1
F	81	MN	N189.000.01	CKD(Chronic kidney disease)	TLST15	110	60	5	34	1	32.86	3	2			1	1
M	71	MC	I2141.000.00	Acute subendocardial myocardial infarction, inferior wall	TLST15	546	35	10	32	1	59.87	3	2			1	1	1	1		1
M	70	MC	I420.000.01	DCMP(dilated cardiomyopathy)	TLST15	38	30	4	38	2	31.69	3	2				1		1
M	68	OS	M1994.000.05	OA(Osteoarthrosis), hand	TLST15	150	60	2	14	1	53.56	3	2	1				1
F	78	MC	I2140.000.00	Acute subendocardial myocardial infarction, anterior wall	TLST15	245	35	7	11	1	57.37	3	2			1	1		1
F	73	OS	M4806.000.00	Spinal stenosis, lumbar region	TLST15	227	49	7	21	1	55.18	3	2					1
M	75	FM	R42.003.00	Dizziness	TLST15	100	30	5		2	35.77	3	2	1
M	76	MC	I2510.006.00	Native CAD(coronary artery disease), three vessel	TLST15	35	35	7	25	1	51.56	3	2			1	1	1	1
F	80	MC	I255.000.01	ICMP(ischemic cardiomyopahty)	TLST15	267	35	6	17	1	47.91	3	2			1	1	1	1
M	92	MG	K219.000.00	Gastro-esophageal reflux disease without esophagitis	TLST15	311	73	4	25	1	52.18	3	2
F	84	MC	I442.000.01	AV(Atrioventricular) block, complete	TLST15	384	51	4	84	3	15.49	4	2			1	1	1				1
F	74	MC	I210.002.00	STEMI(ST elevation myocardial infarction), anterior(wall)	TLST15	740	66	9	26	1	39.28	3	2			1	1	1	1
M	56	MN	N183.000.00	Chronic kidney disease, stage 3	TLST15	139	30	9	32	2	31.26	3	2				1	1
F	78	MC	I2149.000.00	Acute subendocardial myocardial infarction, unspecified site	TLST15	91	63	5	21	1	55.94	3	2			1			1
M	71	MC	I252.000.00	Old myocardial infarction	TLST15	91	91	5	18	1	59.28	3	2			1	1		1
F	67	MC	Z955.001.03	PCI(Percutanous coronary intervention) status	TLST15	294	91	7		1	50.79	3	2			1	1	1	1
M	85	NR	I639.000.00	Cerebral infarction, unspecified	TLST15	637	77	7	23	1	52.17	3	2			1	1
F	81	MC	I428.002.00	Stress induced cardiomyopathy	TLST15	456	56	3	16	1	41.51	3	2				1		1
F	80	MH	D473.000.00	Essential(hemorrhagic) thrombocythemia	TLST15	378	63	12	17	1	47.38	3	2	1		1
M	72	MC	Z955.001.03	PCI(Percutanous coronary intervention) status	TLST15	84	84	5	16	1	56.07	3	2			1	1		1
F	92	MN	C641.001.00	RCC(Renal cell carcinoma), left	TLST15	227	64	4	49	2	28.99	4	2			1					1
F	75	MC	I509.000.01	Heart failure	TLST15	600	63	5	15	1	55.74	3	2			1	1	1			1
F	49	MN	R80.003.00	PRU(proteinuria)	TLST15	590	65	8	29	1	50.96	3	2				1
M	77	MC	I210.002.00	STEMI(ST elevation myocardial infarction), anterior(wall)	TLST15	42	42	6	12	1	56.83	3	2			1	1		1
F	58	MN	N189.000.01	CKD(Chronic kidney disease)	TLST15	227	56	7	28	2	26.05	4	2				1
M	63	MC	I509.000.01	Heart failure	TLST15	91	91	7	14	2	46.22	3	2			1	1	1	1		1
M	75	S001	C19.000.02	Cancer of rectosigmoid	TLST15	363	90	8	14	1	55.43	3	2				1	1
M	88	MC	I509.000.01	Heart failure	TLST15	561	37	6	17	2	39.69	3	2			1			1		1
F	76	MC	I5001.000.00	Diastolic(congestive) heart failure	TLST15	793	63	9	33	1	45.7	3	2			1	1	1	1		1
F	80	NR	I639.000.00	Cerebral infarction, unspecified	TLST15	371	84	9	28	1	58.8	3	2	1		1	1
F	57	MC	I2141.000.00	Acute subendocardial myocardial infarction, inferior wall	TLST15	575	35	11	21	2	36.22	3	2			1	1	1	1
M	80	MC	I509.000.01	Heart failure	TLST15	423	126	8	51	2	24.43	4	2			1	1	1			1
F	70	MC	Z951.000.06	CABG(Coronary artery bypass graft), LIMA	TLST15	84	77	9	31	2	28.99	4	2			1	1	1
M	41	MC	I101.000.00	Hypertension, malignant	TLST15	723	184	4	17	2	56.55	3	2			1	1	1
M	67	PR	I639.002.00	MCA(middle cerebral artery) infarction	TLST15	63	63	7	25	2	43.93	3	2				1
M	32	MN	N183.000.00	Chronic kidney disease, stage 3	TLST15	105	35	14	53	4	21.36	4	2				1	1	1
M	43	MC	I201.004.00	Variant angina	TLST15	63	63	8	37	4	19.77	4	2			1	1		1
F	87	MC	I2510.004.00	Native CAD(coronary artery disease), one vessel	TLST15	121	91	5	26	1	55.26	3	2			1	1		1
M	74	MR	M0530.000.00	Rheumatoid arthritis with involvement of other organs and systems, multiple sites	TLST15	469	35	10	18	1	55.29	3	2	1	1	1	1	1
F	81	NR	G8103.000.00	Flaccid hemiplegia, left nondominant side	TLST15	449	63	4		1	59.17	3	2			1	1
F	77	MC	I2088.001.00	Stable angina	TLST15	112	35	4		1	46.34	3	2			1			1
F	82	NR	I951.000.00	Orthostatic hypotension	TLST15	112	84	5	28	1	48.31	3	2			1	1
M	85	MC	I2510.004.00	Native CAD(coronary artery disease), one vessel	TLST15	188	35	5	14	1	44.34	3	2			1			1
M	52	MG	K291.003.00	AGML(acute gastric mucosal lesion)	TLST15	90	90	3	21	1	56.87	3	2					1
F	66	ME	G632.000.00	Diabetic polyneuropathy (E10-E14+ with common fourth character .4)	TLST15	721	55	6	17	1	59.38	3	2				1	1	1
M	74	MC	I212.002.04	STEMI(ST elevation myocardial infarction), posterior(true)	TLST15	789	42	8	19	1	46.71	3	2			1	1		1
F	94	NR	G250.000.00	Essential tremor	TLST15	273	91	7	21	1	39.86	3	2	1			1	1
M	78	NS	S0650.000.00	Traumatic subdural hemorrhage without open intracranial wound	TLST15	249	49	5	18	2	43.26	3	2			1			1			1
M	64	NR	I639.000.00	Cerebral infarction, unspecified	TLST15	147	42	10	17	1	55.59	3	2	1		1
M	79	NR	I639.002.00	MCA(middle cerebral artery) infarction	TLST15	476	56	10	29	1	54.95	3	2			1	1
M	67	MC	I2510.006.00	Native CAD(coronary artery disease), three vessel	TLST15	261	84	7	23	2	42.32	3	2			1	1	1	1
F	74	MC	E1070.000.01	IDDM(Insulin-dependent diabetes mellitus) foot, with ulcer	TLST15	140	70	11	16	1	44.48	3	2			1	1	1	1
M	73	MC	I2140.000.00	Acute subendocardial myocardial infarction, anterior wall	TLST15	663	35	6	15	1	57.31	3	2			1	1		1
F	73	MC	I5000.000.00	Systolic(congestive) heart failure	TLST15	620	35	3	22	1	41.05	3	2			1					1
M	84	MC	I442.000.01	AV(Atrioventricular) block, complete	TLST15	647	91	3	21	1	56.91	3	2			1	1	1	1
M	45	NR	A86.000.01	Viral encephalitis	TLST15	133	49	7	17	1	56.33	3	2
F	67	MG	K317.001.01	Gastric polyp	TLST15	35	35	5		1	40.52	3	2				1	1
M	53	MC	N185.000.03	End stage kidney disease on dialysis	TLST15	142	30	6	28	1	56.96	3	2			1	1	1	1
M	70	MR	M1000.000.00	Idiopathic gout, multiple sites	TLST15	35	35	4	20	1	55.8	3	2		1		1
F	73	FM	E780.000.01	Hypercholesterolemia	TLST15	118	90	2	23	1	55.85	3	2
M	68	MN	N189.000.01	CKD(Chronic kidney disease)	TLST15	91	91	3	23	2	46.41	3	2				1
F	76	MC	I119.000.02	HHD(hypertensive heart disease)	TLST15	271	63	6	14	1	51.55	3	2			1	1
M	84	MC	I2088.001.00	Stable angina	TLST15	249	56	6	23	1	53.57	3	2			1			1
F	74	MC	I509.000.01	Heart failure	TLST15	37	37	10	17	1	47.84	3	2			1		1	1		1
M	62	MN	N179.000.01	ARF(acute renal failure)	TLST15	57	30	6	31	3	24.17	4	2		1		1
F	85	MC	I2140.000.00	Acute subendocardial myocardial infarction, anterior wall	TLST15	182	35	9	49	2	25.39	4	2			1			1
M	60	ME	E149.000.02	DM(diabetes mellitus)	TLST15	30	30	3	10	1	58.22	3	2				1	1
M	81	MC	I428.000.01	Other cardiomyopathy	TLST15	143	49	4	19	2	41.05	3	2			1	1		1		1
F	79	MN	N049.000.01	NS(nephrotic syndrome)	TLST15	99	50	5	25	2	23.16	4	2				1	1	1		1
M	75	MC	I420.000.01	DCMP(dilated cardiomyopathy)	TLST15	280	56	9	24	2	41.53	3	2			1	1	1	1
M	35	MC	I420.000.01	DCMP(dilated cardiomyopathy)	TLST15	315	56	8	23	2	58.52	3	2			1			1		1
F	78	NR	F013.000.00	Mixed cortical and subcortical vascular dementia	TLST15	189	35	6	24	1	50.83	3	2			1
F	76	MC	I2149.000.00	Acute subendocardial myocardial infarction, unspecified site	TLST15	191	35	9	22	1	50.96	3	2			1		1	1
F	85	MC	I480.000.00	Atrial fibrillation	TLST15	238	56	7	19	1	56.04	3	2			1					1
M	70	MC	I428.000.01	Other cardiomyopathy	TLST15	91	56	6	74	2	29.11	4	2			1		1	1		1
F	85	OS	S7230.000.00	Fracture of shaft of femur, closed	TLST15	42	42	5	12	1	51.33	3	2
M	84	MG	R194.000.00	Change in bowel habit	TLST15	30	30	2	19	2	39.58	3	2
M	81	MC	I255.000.01	ICMP(ischemic cardiomyopahty)	TLST15	98	49	8	22	1	51.65	3	2			1			1		1
F	81	MC	I269.013.00	PE(pulmonary embolism), first	TLST15	182	91	7	21	1	56.17	3	2			1	1
F	79	NR	F019.000.01	Vascular dementia	TLST15	98	35	6	28	2	24.49	4	2			1
F	88	MC	I420.000.01	DCMP(dilated cardiomyopathy)	TLST15	91	63	6	62	2	26.46	4	2			1			1
F	77	MC	I422.000.00	Other hypertrophic cardiomyopathy	TLST15	205	50	5	39	1	40.67	3	2			1	1	1	1
F	84	MC	R074.001.00	Atypical chest pain	TLST15	158	30	2	17	2	24.1	4	2			1	1	1
F	86	NR	F03.003.00	Senile dementia	TLST15	154	35	3	19	1	52.88	3	2
F	72	MC	I2141.001.00	NSTEMI(Non-ST elevation myocardial infarction), inferior wall	TLST15	68	33	4	68	2	25.4	4	2			1		1	1
M	71	MC	I2519.004.02	Coronary 1 vessel disease	TLST15	91	91	9	25	2	35.37	3	2			1	1	1	1
F	73	MC	I2519.005.02	Coronary 2 vessel disease	TLST15	105	35	5	23	1	53.26	3	2						1
F	64	MH	J159.000.01	Bacterial pneumonia	TLST15	180	30	4	14	1	96.33	1	1	1			1
F	80	NR	G20.000.00	Parkinson's disease	TLST15	63	63	18	11	1	86.09	2	1				1	1
F	78	ME	G632.000.00	Diabetic polyneuropathy (E10-E14+ with common fourth character .4)	TLST15	95	60	9	18	1	84.61	2	1				1	1
M	56	MH	K279.000.01	PU(peptic ulcer)	TLST15	356	50	8	11	1	101.99	1	1					1
F	72	MH	I119.000.02	HHD(hypertensive heart disease)	TLST15	174	60	5	7	1	79.63	2	1				1	1
F	85	MC	I259.001.00	Ischemic heart disease, unspecified	TLST15	94	31	5	13	1	70.41	2	1			1	1		1
M	85	MC	I209.000.01	AP(Angina pectoris)	TLST15	63	63	6				0	0			1	1	1	1
F	64	MC	I2140.000.00	Acute subendocardial myocardial infarction, anterior wall	TLST15	671	35	6	14	1	71.39	2	1			1	1	1	1
F	76	ME	E1141.000.01	NIDDM with diabetic polyneuropathy	TLST15	91	91	7				0	0			1	1	1
M	77	MG	K259.000.02	GU(gastric ulcer)	TLST15	118	90	4		1	69.74	2	1
F	66	MG	K6358.000.00	Other polyp of colon	TLST15	166	56	1				0	0
F	50	OS	M5456.000.00	Low back pain, lumbar region	TLST15	60	60	4	14	1	108.72	1	1	1
F	56	MC	I109.001.00	Hypertension(arterial, essential, primary, systemic)	TLST15	30	30	2		1	100.8	1	1				1
F	75	MN	N009.005.00	APSGN(acute poststreptococcal glomerulonephritis)	TLST15	816	70	11	25	1	67.02	2	1				1	1
F	57	MG	K210.001.00	Reflux esophagitis	TLST15	123	60	3	14	1	99.57	1	1
M	78	MC	I2088.001.00	Stable angina	TLST15	91	91	9	25	1	70.07	2	1			1	1	1	1
F	83	MC	I2510.005.00	Native CAD(coronary artery disease), two vessel	TLST15	301	35	3	15	1	66.17	2	1			1	1		1
F	88	MC	F332.002.00	Major depression, recurrent without psychotic symptoms	TLST15	243	30	10				0	0				1	1
F	73	MG	R1012.000.00	Epigastric pain	TLST15	44	30	4	8	1	75.41	2	1
M	70	MC	Z953.000.02	Mitral valve replacement, tissue valve	TLST15	616	63	7	16	1	72.4	2	1			1	1				1
M	66	MG	K319.001.00	Stomach disorder	TLST15	60	60	4	15	1	68.83	2	1
M	74	MC	I2088.001.00	Stable angina	TLST15	182	35	6	14	1	72.93	2	1			1			1
F	87	MC	R42.003.00	Dizziness	TLST15	649	95	6				0	0			1	1
M	82	NS	S32090.006.00	Compression fracture of lumbar spine, closed	TLST15	30	30	6	14	1	80	2	1
F	86	MG	F453.008.00	Psychogenic forms of dyspepsia	TLST15	633	63	5				0	0	1
M	75	MC	I2510.006.00	Native CAD(coronary artery disease), three vessel	TLST15	433	56	12	10	1	91.25	1	1			1	1	1	1			1
M	73	MG	K922.002.00	LGI(Lower gastrointestinal) bleeding	TLST15	162	78	3				0	0
F	73	MG	K6359.000.01	Polyp of colon	TLST15	480	31	7	13	1	80.37	2	1
F	71	OS	S32090.006.00	Compression fracture of lumbar spine, closed	TLST15	372	60	7	14	1	88.43	2	1
M	44	FM	R1049.000.00	Unspecified abdominal pain	TLST15	240	30	6	12	1	106.49	1	1	1
M	69	MC	I480.000.00	Atrial fibrillation	TLST15	91	91	3	20	1	69.66	2	1			1
F	75	NR	G3100.001.00	FTD (Frontotemporal dementia)	TLST15	263	30	10	7	1	90.68	1	1			1
M	51	MG	R1012.000.00	Epigastric pain	TLST15	204	60	4				0	0
F	76	OS	M179.000.02	Osteoarthrosis, knee	TLST15	88	30	2	16	1	61.28	2	1	1
F	78	MC	I209.000.01	AP(Angina pectoris)	TLST15	35	35	4				0	0			1	1		1
F	64	MC	I672.002.00	Atheroma of carotid artery	TLST15	91	91	5	13	1	94.3	1	1			1	1
M	64	MN	N040.000.02	MCNS(minimal change nephrotic syndrome )	TLST15	196	32	4	11	1	73.8	2	1		1		1
F	69	FM	K529.001.00	AGE(Acute gastroenteritis), noninfectious	TLST15	660	60	9	11	1	76.38	2	1	1
F	69	MC	I340.000.00	Mitral(valve) insufficiency	TLST15	91	91	6	10	1	92.5	1	1			1	1
F	72	MC	I672.002.00	Atheroma of carotid artery	TLST15	91	91	4		1	92.61	1	1			1	1
M	70	MG	K6358.000.00	Other polyp of colon	TLST15	150	30	6		1	93.46	1	1
F	80	MC	I2141.000.00	Acute subendocardial myocardial infarction, inferior wall	TLST15	486	40	5	12	1	85.16	2	1			1			1
F	69	OS	M2551.000.05	Painful shoulder syndrome	TLST15	58	30	2				0	0
F	63	NR	I639.006.01	Pons infarction	TLST15	599	71	9				0	0			1	1	1
F	71	MH	I64.002.00	Stroke	TLST15	396	63	9	23	1	90.24	1	1	1		1	1
M	65	MC	Z955.001.03	PCI(Percutanous coronary intervention) status	TLST15	91	91	7				0	0			1	1	1	1
F	75	OS	M4316.000.01	Degenerative spondylolisthesis, lumbar region	TLST15	90	90	4	13	1	85.16	2	1	1				1
M	70	MC	I480.000.00	Atrial fibrillation	TLST15	91	91	5	12	1	60.9	2	1			1	1	1
M	75	MC	Z955.001.04	PTCA(percutaneous transluminal coronary angioplasty) with stent	TLST15	333	63	7	9	1	64.61	2	1			1	1	1	1
M	70	MC	I209.000.01	AP(Angina pectoris)	TLST15	91	91	7	15	1	93.98	1	1			1	1		1
F	85	NR	F019.000.01	Vascular dementia	TLST15	35	35	6	15	1	79	2	1			1
M	61	MC	I119.000.02	HHD(hypertensive heart disease)	TLST15	91	91	3		1	95.92	1	1			1	1
M	70	MC	I2088.001.00	Stable angina	TLST15	689	84	4				0	0				1	1	1
F	78	MC	I495.000.01	SSS(sick sinus syndrome)	TLST15	749	63	7	20	1	80.21	2	1			1	1		1
M	65	MC	I119.000.02	HHD(hypertensive heart disease)	TLST15	119	91	5	15	1	96.26	1	1			1	1
M	63	MC	R0609.000.00	Dyspnea, NOS	TLST15	91	91	5	15	1	75.18	2	1			1	1
M	70	MG	D126.003.00	Adenoma of colon	TLST15	180	90	3	26	1	92.94	1	1					1
F	73	NR	F419.000.01	Anxiety disorder	TLST15	84	84	5	22	1	79.07	2	1
M	56	MN	N029.003.00	Thin glomerular basement membrane disease	TLST15	112	56	6	23	1	67.88	2	1				1	1
F	64	ME	E890.000.02	Postoperative hypothyroidism	TLST15	90	30	6	14	1	81.6	2	1
M	76	MC	I2141.000.00	Acute subendocardial myocardial infarction, inferior wall	TLST15	181	91	6	18	1	83.44	2	1			1			1
M	72	MC	R074.001.00	Atypical chest pain	TLST15	90	90	2	20	1	86.63	2	1				1	1
F	42	FM	K295.000.01	Chronic gastritis	TLST15	68	30	4	9	1	112.42	1	1
M	71	MC	I2148.000.00	Acute subendocardial myocardial infarction, other wall	TLST15	210	35	5	14	1	76.31	2	1			1	1	1	1		1
M	68	MC	I252.000.00	Old myocardial infarction	TLST15	91	91	6	19	1	79.88	2	1			1	1		1
F	85	MG	R1012.000.00	Epigastric pain	TLST15	60	60	8				0	0	1
M	63	MC	I109.001.00	Hypertension(arterial, essential, primary, systemic)	TLST15	91	91	4	16	1	75.18	2	1			1	1
F	80	OS	M2554.000.00	Pain in joint, hand region	TLST15	37	30	2	16	1	70.7	2	1	1
F	75	MC	I119.000.02	HHD(hypertensive heart disease)	TLST15	159	91	5	12	1	77.97	2	1			1	1
F	51	PD	D509.000.00	Iron deficiency anemia, unspecified	TLST15	60	30	11		1	110.62	1	1		1
M	43	MC	I119.000.02	HHD(hypertensive heart disease)	TLST15	708	63	5	8	1	104.72	1	1			1	1
M	72	FM	G629.001.03	Peripheral neuritis	TLST15	251	56	4	11	1	73.96	2	1	1
F	74	MC	I209.000.01	AP(Angina pectoris)	TLST15	680	73	5				0	0					1	1
F	48	OS	M2553.000.00	Pain in joint, forearm	TLST15	222	60	4		1	112.27	1	1	1
F	69	FM	R609.000.02	Edema	TLST15	30	30	5	17	1	91.52	1	1				1	1
M	52	MC	I211.002.00	STEMI(ST elevation myocardial infarction), inferior(wall)	TLST15	455	35	8	10	1	72.76	2	1			1			1
F	67	MC	Z955.001.03	PCI(Percutanous coronary intervention) status	TLST15	106	91	5	9	1	94.84	1	1			1			1
F	75	MC	I5001.000.00	Diastolic(congestive) heart failure	TLST15	357	63	7	12	1	83.31	2	1			1	1	1			1
M	71	MC	I672.002.00	Atheroma of carotid artery	TLST15	91	91	4	14	1	89.88	2	1			1	1
F	64	MN	N028.003.00	Glomerulonephritis-IgA-nephropathy	TLST15	30	30	6	14	1	84.24	2	1				1
M	81	MG	K210.001.00	Reflux esophagitis	TLST15	426	90	4	15	1	68.61	2	1
F	50	FM	E119.000.01	NIDDM(Non-insulin-dependent diabetes mellitus)	TLST15	609	60	6	18	1	110.03	1	1					1
F	70	MC	I119.000.02	HHD(hypertensive heart disease)	TLST15	637	91	6	17	1	89.5	2	1			1	1	1
M	55	MC	I201.004.00	Variant angina	TLST15	91	91	6		1	97.62	1	1			1	1		1
F	75	MC	Z951.000.01	Presence of CABG(coronary artery bypass graft)	TLST15	91	91	5				0	0			1
F	77	MC	I501.004.00	Left heart failure	TLST15	630	56	11	17	1	61.67	2	1			1	1				1
F	65	NR	I639.000.00	Cerebral infarction, unspecified	TLST15	265	34	3	9	1	89.38	2	1	1		1
F	80	MC	I2510.005.00	Native CAD(coronary artery disease), two vessel	TLST15	91	91	7				0	0			1	1	1	1
F	74	NR	G459.000.04	TIA (transient ischemic attack )	TLST15	238	56	10	7	1	85.76	2	1			1
M	48	MG	K269.000.01	DU(duodenal ulcer)	TLST15	339	100	3	16	1	105.63	1	1
F	73	MC	I2510.004.00	Native CAD(coronary artery disease), one vessel	TLST15	63	63	8	24	1	65.18	2	1			1	1		1
F	72	MG	K297.000.01	Gastritis	TLST15	126	35	7	15	1	86.97	2	1			1	1
F	87	MC	I493.000.01	VPC(ventricular premature contracture)	TLST15	91	91	5	13	1	83.84	2	1			1	1
F	76	MC	I2140.000.00	Acute subendocardial myocardial infarction, anterior wall	TLST15	57	57	7	14	1	88.54	2	1			1	1		1
M	70	MC	Z954.002.00	MVR(mitral valve replacement) state	TLST15	519	35	9	15	1	90.05	1	1	1		1
M	75	MC	I481.000.00	Atrial flutter	TLST15	84	84	5	14	1	86.94	2	1			1	1
F	61	MC	I2510.006.00	Native CAD(coronary artery disease), three vessel	TLST15	91	91	11	15	1	95.82	1	1	1		1			1
F	63	MC	I109.001.00	Hypertension(arterial, essential, primary, systemic)	TLST15	77	35	3	12	1	99.82	1	1				1
F	81	MH	D599.000.00	Acquired hemolytic anemia, unspecified	TLST15	105	35	6				0	0
M	66	MG	K210.001.00	Reflux esophagitis	TLST15	60	60	5				0	0
F	71	MC	I209.000.01	AP(Angina pectoris)	TLST15	622	56	8	15	1	87.58	2	1	1		1	1	1	1
F	69	MC	I514.000.01	Myocarditis, nonrheumatic	TLST15	691	91	4	18	1	89.25	2	1			1		1	1		1
M	58	MC	I252.000.00	Old myocardial infarction	TLST15	84	84	8	12	1	91.36	1	1			1	1		1
F	71	NR	G442.000.03	Tension headache	TLST15	504	84	9	7	1	74.17	2	1	1		1	1
M	70	MC	I209.000.01	AP(Angina pectoris)	TLST15	91	91	5	17	1	93.98	1	1			1	1		1
F	68	MC	I200.000.00	Unstable angina	TLST15	765	56	5	14	1	68.45	2	1			1			1
M	68	MC	I061.002.00	Rheumatic AR(aortic regurgitation)	TLST15	623	42	5	13	1	65.02	2	1			1	1	1	1		1
M	61	MG	D126.003.00	Adenoma of colon	TLST15	355	90	3	10	1	95.92	1	1				1	1
M	72	MC	I209.000.01	AP(Angina pectoris)	TLST15	91	91	6	10	1	69.77	2	1			1		1	1
F	71	EN	E041.003.00	Thyroid (cystic) nodule	TLST15	84	56	3	21	1	90.24	1	1	1
F	71	FM	K210.001.00	Reflux esophagitis	TLST15	95	30	6		1	89.78	2	1	1	1
M	62	MC	Z955.001.03	PCI(Percutanous coronary intervention) status	TLST15	91	91	8	17	1	83.32	2	1			1	1	1
F	69	MC	I2510.004.00	Native CAD(coronary artery disease), one vessel	TLST15	91	91	5				0	0			1	1		1
M	50	MN	N040.000.02	MCNS(minimal change nephrotic syndrome )	TLST15	335	35	5	9	1	97.92	1	1		1		1	1
F	63	MC	R074.001.00	Atypical chest pain	TLST15	30	30	1	13	1	94.48	1	1
M	63	MC	I100.000.00	Hypertension, benign	TLST15	126	63	5	11	1	65.96	2	1				1
F	75	MC	I480.000.00	Atrial fibrillation	TLST15	91	91	3	21	1	68.98	2	1			1	1
M	65	MC	I480.000.00	Atrial fibrillation	TLST15	91	91	4		1	89.73	2	1			1	1
M	73	MC	I2510.006.00	Native CAD(coronary artery disease), three vessel	TLST15	217	35	8	13	1	85.62	2	1			1	1	1	1
F	86	FM	N10.003.00	APN(acute pyelonephritis )	TLST15	63	30	6	16	1	79.59	2	1				1
M	62	FM	I480.000.00	Atrial fibrillation	TLST15	270	90	11		1	77.49	2	1			1	1
F	78	NR	I639.000.00	Cerebral infarction, unspecified	TLST15	714	91	9	17	1	71.7	2	1	1		1	1	1
M	77	MC	I210.002.00	STEMI(ST elevation myocardial infarction), anterior(wall)	TLST15	182	91	6	13	1	74.06	2	1			1	1		1
F	84	NR	G20.000.00	Parkinson's disease	TLST15	182	91	12	21	1	67.7	2	1	1		1
M	59	MG	K210.001.00	Reflux esophagitis	TLST15	90	30	6	20	1	97.78	1	1
M	64	MN	Z940.000.02	Renal transplatation status	TLST15	130	60	7	23	1	72.97	2	1		1
F	53	FM	J029.004.01	Acute suppurative pharyngitis	TLST15	174	30	9	8	1	104.64	1	1	1
M	56	MC	I109.001.00	Hypertension(arterial, essential, primary, systemic)	TLST15	91	91	4				0	0			1	1
M	46	MN	N189.000.04	CRF(chronic renal failure)	TLST15	535	115	2				0	0
F	61	OS	S134.000.01	Sprain of cervical spine	TLST15	123	60	4	13	1	97.32	1	1	1
F	83	OS	M4806.000.00	Spinal stenosis, lumbar region	TLST15	270	30	2	15	1	69.22	2	1	1
F	79	MC	I2088.001.00	Stable angina	TLST15	91	91	7				0	0			1			1
F	58	MC	E785.000.01	Hyperlipidemia	TLST15	96	96	3		1	103.39	1	1				1
F	67	MC	R074.000.01	Chest pain	TLST15	91	91	4				0	0			1	1
F	56	FM	G576.001.00	Morton's metatarsalgia	TLST15	58	30	5		1	82.42	2	1
F	50	MG	K210.001.00	Reflux esophagitis	TLST15	301	56	4				0	0
F	64	ME	G632.000.00	Diabetic polyneuropathy (E10-E14+ with common fourth character .4)	TLST15	182	91	3	17	1	87.03	2	1					1
F	38	MG	D130.002.00	Esophageal papilloma	TLST15	56	56	4				0	0
F	62	MC	I119.000.02	HHD(hypertensive heart disease)	TLST15	91	91	3		1	88.26	2	1			1	1		1
F	72	MH	J201.000.00	Acute bronchitis due to Hemophilus influenzae	TLST15	60	30	7				0	0				1	1
F	80	NR	G442.000.03	Tension headache	TLST15	509	49	8	12	1	82.61	2	1	1			1
M	21	OS	M512.000.02	HIVD(Herniated intervertebral disc), lumbar region	TLST15	60	60	2				0	0	1
F	72	MC	I639.000.00	Cerebral infarction, unspecified	TLST15	91	91	10		1	86.56	2	1	1		1	1
F	66	MC	I672.002.00	Atheroma of carotid artery	TLST15	63	63	7	16	1	94.98	1	1			1
F	50	MC	I2510.006.00	Native CAD(coronary artery disease), three vessel	TLST15	161	35	9	23	1	91.46	1	1			1	1	1	1		1
F	64	MG	K210.001.00	Reflux esophagitis	TLST15	256	32	4	8	1	96.86	1	1
F	74	OS	M4806.000.00	Spinal stenosis, lumbar region	TLST15	171	60	4	15	1	73.74	2	1	1			1	1
M	66	MG	K6358.000.00	Other polyp of colon	TLST15	192	95	2	12	1	75.34	2	1
M	68	MC	I480.000.00	Atrial fibrillation	TLST15	91	91	6				0	0			1	1				1
F	78	MC	I420.000.00	Dilated cardiomyopathy	TLST15	91	91	5				0	0			1	1	1	1
M	71	OS	M4806.000.00	Spinal stenosis, lumbar region	TLST15	347	35	8	11	1	97.27	1	1				1	1
M	59	MC	I2510.006.00	Native CAD(coronary artery disease), three vessel	TLST15	535	42	7	10	1	99.33	1	1			1	1	1	1
F	79	MC	I350.000.01	AS(aortic stenosis), nonrheumatic	TLST15	700	49	5	9	1	67.07	2	1			1	1
M	50	MC	Z136.000.00	Special screening examination for cardiovascular disorders	TLST15	280	56	7	18	1	109.4	1	1			1		1	1
M	50	FM	R1012.000.00	Epigastric pain	TLST15	90	90	3		1	104.16	1	1
F	67	OS	S32090.006.00	Compression fracture of lumbar spine, closed	TLST15	60	30	4				0	0	1
M	56	MC	I2141.000.00	Acute subendocardial myocardial infarction, inferior wall	TLST15	245	42	9	18	1	72.26	2	1			1	1	1	1
F	70	NR	F019.000.01	Vascular dementia	TLST15	116	60	9	12	1	69.42	2	1			1	1
F	64	ME	G632.000.00	Diabetic polyneuropathy (E10-E14+ with common fourth character .4)	TLST15	203	63	4	21	1	92	1	1					1
F	60	MC	I672.002.00	Atheroma of carotid artery	TLST15	91	91	5				0	0			1	1
M	81	MG	K294.000.01	CAG(Chronic atrophic gastritis)	TLST15	647	56	3	11	1	72.91	2	1					1
F	68	MR	M352.000.00	Behcet's disease	TLST15	35	35	7	14	1	96.96	1	1	1	1
F	51	FM	K210.001.00	Reflux esophagitis	TLST15	90	60	6	10	1	88.02	2	1
F	64	MC	I109.001.00	Hypertension(arterial, essential, primary, systemic)	TLST15	647	104	5	15	1	64.95	2	1			1	1
M	75	MC	I639.006.01	Pons infarction	TLST15	678	84	3		1	86.94	2	1			1	1
M	62	MC	I109.001.00	Hypertension(arterial, essential, primary, systemic)	TLST15	105	42	3		1	87.67	2	1				1
M	75	MC	I252.000.00	Old myocardial infarction	TLST15	728	91	9	7	1	83.26	2	1			1	1	1	1			1
F	74	NR	F03.003.00	Senile dementia	TLST15	252	84	6	15	1	74.88	2	1				1
M	59	MG	K6359.000.00	Polyp of colon unspecified	TLST15	602	56	5	10	1	105.17	1	1					1
M	53	ME	N318.000.00	Other neuromuscular dysfunction of bladder	TLST15	120	30	6				0	0	1
F	61	MC	I517.000.00	Cardiomegaly	TLST15	84	84	3	16	1	88.89	2	1			1	1		1
M	73	MC	I209.000.01	AP(Angina pectoris)	TLST15	690	102	7	12	1	85.62	2	1				1		1
F	50	MG	A090.004.00	Infectious colitis	TLST15	245	35	6	15	1	105.7	1	1
F	75	NR	G250.000.00	Essential tremor	TLST15	182	91	4	19	1	70	2	1
M	63	MG	K219.000.01	GERD(Gastroesophageal reflux disease )	TLST15	84	56	1	10	1	95.07	1	1
F	68	NR	I639.000.00	Cerebral infarction, unspecified	TLST15	259	84	8	20	1	89.88	2	1	1		1	1		1
F	71	MG	K317.001.01	Gastric polyp	TLST15	60	30	4	12	1	94.94	1	1
M	60	MC	I672.002.00	Atheroma of carotid artery	TLST15	91	91	5	16	1	70.26	2	1			1	1
F	66	MC	I70880.000.00	Atherosclerosis of other arteries, without gangrene	TLST15	749	84	4	19	1	92.05	1	1			1	1	1	1
M	62	MG	K210.000.00	Gastro-esophageal reflux disease with esophagitis	TLST15	327	56	6				0	0
M	66	GS	C1630.000.00	Malignant neoplasm of pyloric antrum, early	TLST15	30	30	1	10	1	92.61	1	1
M	27	MC	I210.002.00	STEMI(ST elevation myocardial infarction), anterior(wall)	TLST15	132	62	6	14	1	109.26	1	1			1	1	1	1
M	72	MC	I471.005.00	PSVT(paroxysmal supraventricular tachycardia)	TLST15	91	91	7	16	1	85.82	2	1			1	1		1
M	64	MC	I420.000.00	Dilated cardiomyopathy	TLST15	91	91	6	11	1	89.94	2	1			1	1		1
M	79	MC	I5000.001.00	CHF(congestive heart failure )	TLST15	35	35	12	14	1	75.83	2	1			1	1		1		1
M	65	NR	I69419.000.03	Old CVA, unspecified late effects	TLST15	238	42	4	10	1	67.11	2	1			1
M	56	MN	R80.003.00	PRU(proteinuria)	TLST15	718	56	7	19	1	95.14	1	1			1	1	1
F	65	MG	K6358.000.00	Other polyp of colon	TLST15	74	60	4	10	1	93.64	1	1
F	58	MR	M0531.000.00	Rheumatoid arthritis with involvement of other organs and systems, shoulder region	TLST15	154	35	7	10	0	108.13	1	1	1	1	1	1		1
F	71	FM	E780.000.01	Hypercholesterolemia	TLST15	298	60	4	17	1	63.48	2	1	1		1	1
F	46	PR	I609.000.01	S-SAH(subarachnoid hemorrhage)	TLST15	37	30	4	14	1	92.6	1	1
F	75	OS	M170.000.00	Primary gonarthrosis, bilateral	TLST15	270	90	3	10	1	70	2	1	1
M	54	MC	I2088.003.00	Angina of effort	TLST15	151	60	8				0	0			1	1		1
M	72	MG	R1012.000.00	Epigastric pain	TLST15	146	90	6	12	1	87.91	2	1					1
F	74	MC	I2088.003.00	Angina of effort	TLST15	91	91	4	15	1	74.88	2	1				1		1
F	75	MN	R80.003.00	PRU(proteinuria)	TLST15	348	73	5	16	1	73.22	2	1			1	1
F	70	OS	S22060.000.00	Fracture of T9 and T10 level, closed	TLST15	432	90	5	25	1	62.26	2	1	1
M	59	MC	I2510.005.00	Native CAD(coronary artery disease), two vessel	TLST15	273	91	6	18	1	77.32	2	1			1			1
M	56	MC	I2510.005.00	Native CAD(coronary artery disease), two vessel	TLST15	721	50	7	16	1	92.65	1	1			1			1
M	67	MC	I119.000.02	HHD(hypertensive heart disease)	TLST15	91	91	4	27	1	88.89	2	1			1	1
F	51	MN	N028.002.00	IgA nephropathy	TLST15	172	86	5	21	1	105.54	1	1				1
F	83	MG	K559.001.00	Ischemic colitis	TLST15	168	56	3	22	1	62.47	2	1
M	56	MC	I517.000.00	Cardiomegaly	TLST15	91	91	4	12	1	96.94	1	1			1	1		1
M	75	MH	D45.000.00	Polycythemia vera	TLST15	182	91	8	13	1	86.94	2	1			1	1	1
F	55	MN	I609.000.01	S-SAH(subarachnoid hemorrhage)	TLST15	141	47	3	17	1	94.27	1	1				1
M	58	MG	K210.001.00	Reflux esophagitis	TLST15	88	60	5	14	1	95.59	1	1
M	97	MC	I480.000.00	Atrial fibrillation	TLST15	189	91	3	16	1	78.64	2	1			1
M	59	MC	I219.000.00	Acute myocardial infarction, unspecified	TLST15	637	91	8				0	0			1	1	1	1
F	58	MN	I129.001.00	Renal hypertension	TLST15	130	65	10		0	109.65	1	1				1	1
M	56	MC	I109.001.00	Hypertension(arterial, essential, primary, systemic)	TLST15	91	91	5	15	1	92.65	1	1			1	1
F	57	FM	K6359.000.01	Polyp of colon	TLST15	107	60	5	15	1	84.38	2	1			1	1
F	75	MC	I509.000.01	Heart failure	TLST15	651	35	6	12	1	86.85	2	1			1	1		1		1
M	58	MC	I109.001.00	Hypertension(arterial, essential, primary, systemic)	TLST15	151	91	3	14	1	98.98	1	1			1	1
M	55	OS	M4806.000.00	Spinal stenosis, lumbar region	TLST15	88	60	3				0	0	1
F	82	FM	L039.000.00	Cellulitis, unspecified	TLST15	176	60	4				0	0				1
F	53	MH	K294.001.00	Gastric atrophy	TLST15	50	30	6				0	0
M	47	MC	I200.000.00	Unstable angina	TLST15	378	35	6	13	1	101.82	1	1			1	1		1
M	44	MG	K210.000.00	Gastro-esophageal reflux disease with esophagitis	TLST15	342	56	4	18	1	99.49	1	1
M	84	MG	C1690.000.01	EGC(early gastric cancer)	TLST15	714	35	7		1	78.51	2	1					1
F	60	GS	C20.000.01	Rectal cancer	TLST15	90	90	1	11	1	98.53	1	1
M	63	MC	I209.000.01	AP(Angina pectoris)	TLST15	35	35	5	13	1	70.29	2	1			1			1
F	48	ME	E890.000.02	Postoperative hypothyroidism	TLST15	165	30	9	15	0	116	1	1				1	1
F	80	MC	R074.001.00	Atypical chest pain	TLST15	36	30	2				0	0				1
F	65	MC	I2088.001.00	Stable angina	TLST15	84	84	6	4	0	105.93	1	1			1	1	1	1
M	57	MC	I2510.006.00	Native CAD(coronary artery disease), three vessel	TLST15	532	63	5	15	1	84.19	2	1			1			1
M	51	OS	S82830.000.00	Trimalleolar fracture, ankle, closed	TLST15	370	90	4				0	0	1
M	67	MG	K317.001.01	Gastric polyp	TLST15	208	60	6	11	1	73.09	2	1				1	1
M	67	FM	K294.000.01	CAG(Chronic atrophic gastritis)	TLST15	272	90	2	14	1	69.86	2	1
F	80	MC	Z955.001.03	PCI(Percutanous coronary intervention) status	TLST15	91	91	6	20	1	67.58	2	1			1			1
F	75	NS	M4805.000.00	Spinal stenosis, thoracolumbar region	TLST15	434	30	4				0	0				1	1
M	85	PR	M755.000.00	Bursitis of shoulder	TLST15	31	31	4				0	0
F	67	MG	D126.003.00	Adenoma of colon	TLST15	150	56	5	15	1	95.92	1	1
F	72	MC	I2140.000.00	Acute subendocardial myocardial infarction, anterior wall	TLST15	728	56	5	22	1	66.55	2	1			1	1	1	1		1
M	56	OS	S5280.003.00	Fracture of radius, closed	TLST15	56	56	4				0	0	1
M	75	MC	I2510.005.00	Native CAD(coronary artery disease), two vessel	TLST15	100	100	4		1	81.07	2	1			1		1	1
F	62	MG	K317.001.01	Gastric polyp	TLST15	35	35	5		1	96.13	1	1	1
M	61	MC	I100.000.00	Hypertension, benign	TLST15	91	91	5				0	0			1	1
F	58	OS	M2554.000.00	Pain in joint, hand region	TLST15	37	30	2				0	0	1
M	77	MC	I2140.000.00	Acute subendocardial myocardial infarction, anterior wall	TLST15	98	35	5	16	1	89.47	2	1			1		1	1
F	60	OS	M2399.000.00	Internal derangement of knee, unspecified, unspecified meniscus or ligament	TLST15	134	56	5				0	0
M	68	OS	S32090.006.00	Compression fracture of lumbar spine, closed	TLST15	111	90	5	14	1	87.85	2	1	1
F	72	MP	C3499.010.00	Adenocarcinoma of lung, unspecified side	TLST15	193	60	4	11	1	90.57	1	1					1
F	52	MG	F453.008.00	Psychogenic forms of dyspepsia	TLST15	63	35	5	14	1	107.2	1	1
F	77	MC	I119.000.02	HHD(hypertensive heart disease)	TLST15	91	91	4				0	0				1	1
F	78	OS	M751.001.01	Rotator cuff tear, nontraumatic	TLST15	81	30	2				0	0	1
M	75	MC	Z955.001.03	PCI(Percutanous coronary intervention) status	TLST15	147	91	8	13	1	72.42	2	1			1	1		1
F	73	NR	I639.000.00	Cerebral infarction, unspecified	TLST15	60	30	7	14	1	88.07	2	1			1		1
F	78	OS	M179.000.04	DA(Degenerative arthritis), knee	TLST15	30	30	2	10	1	87.3	2	1
F	87	CS	S22430.000.00	Multiple fracture of involving two ribs, closed	TLST15	104	90	1	14	1	66.29	2	1
F	84	NR	I639.000.00	Cerebral infarction, unspecified	TLST15	721	91	7	17	1	66.69	2	1			1	1
M	50	MG	K269.000.01	DU(duodenal ulcer)	TLST15	35	35	4				0	0
F	60	FM	E780.000.01	Hypercholesterolemia	TLST15	60	60	6	17	1	91.02	1	1		1		1
F	73	MC	I517.000.00	Cardiomegaly	TLST15	91	91	3	13	1	79.07	2	1			1	1		1
F	73	MC	I119.000.02	HHD(hypertensive heart disease)	TLST15	91	91	4				0	0			1	1
F	67	MN	N052.004.00	MGN(Membranous glomerulonephritis)	TLST15	30	30	6	15	1	72.97	2	1				1
M	65	MG	D126.003.00	Adenoma of colon	TLST15	426	35	4	11	1	82.61	2	1				1	1	1
F	75	MC	I672.002.00	Atheroma of carotid artery	TLST15	91	91	4		1	62.55	2	1			1	1
M	71	MC	I2510.004.00	Native CAD(coronary artery disease), one vessel	TLST15	63	63	6		1	81.24	2	1			1	1		1
M	75	MC	I2510.006.00	Native CAD(coronary artery disease), three vessel	TLST15	249	67	8	13	1	93.42	1	1			1	1	1	1
M	57	MC	I119.000.02	HHD(hypertensive heart disease)	TLST15	121	91	6	19	1	74.95	2	1			1	1	1
F	56	MC	I64.001.00	CVA(cerebrovascular accident)	TLST15	91	91	4	22	1	98.26	1	1			1	1
M	59	MC	I493.000.01	VPC(ventricular premature contracture)	TLST15	89	84	4	16	1	98.29	1	1			1	1
M	73	OS	E1441.000.00	Unspecified diabetes mellitus, with diabetic polyneuropathy(G63.2*)	TLST15	540	90	4	18	1	89.08	2	1	1				1
M	64	MC	I330.000.00	Acute and subacute infective endocarditis	TLST15	79	39	8	16	1	78.24	2	1			1	1	1
M	62	NR	I639.000.00	Cerebral infarction, unspecified	TLST15	394	35	7	15	1	94.77	1	1			1
M	43	FM	G470.000.01	Insomnia	TLST15	30	30	2	14	1	113.61	1	1					1
M	69	MC	I252.000.00	Old myocardial infarction	TLST15	91	91	10	12	1	87.24	2	1			1	1		1
M	52	MC	I109.001.00	Hypertension(arterial, essential, primary, systemic)	TLST15	676	91	4				0	0			1	1
F	65	MG	K210.001.00	Reflux esophagitis	TLST15	112	56	4				0	0					1
F	59	MC	I672.002.00	Atheroma of carotid artery	TLST15	91	91	4	17	1	84.51	2	1			1	1	1
F	61	ME	G632.000.00	Diabetic polyneuropathy (E10-E14+ with common fourth character .4)	TLST15	90	30	5	17	1	96.81	1	1					1
F	79	MC	I119.000.02	HHD(hypertensive heart disease)	TLST15	68	30	6	8	1	83.6	2	1			1	1	1
F	75	NR	I639.012.00	Cerebellar infarction	TLST15	378	98	5	16	1	87.29	2	1			1	1	1
M	66	MG	B181.000.02	Chronic hepatitis B	TLST15	150	60	1				0	0
M	62	MC	I480.000.00	Atrial fibrillation	TLST15	42	42	4	12	1	75.71	2	1			1	1
F	62	MN	N029.002.00	Isolated hematuria	TLST15	30	30	5	13	0	109.85	1	1				1	1
F	75	MG	F453.008.00	Psychogenic forms of dyspepsia	TLST15	42	42	3				0	0
M	55	MG	K6358.000.00	Other polyp of colon	TLST15	90	90	4	11	1	97.16	1	1					1
M	79	MC	Z955.001.04	PTCA(percutaneous transluminal coronary angioplasty) with stent	TLST15	91	91	6				0	0			1	1		1
M	76	MC	I672.002.00	Atheroma of carotid artery	TLST15	91	91	5	22	1	83.83	2	1				1
F	61	MC	I200.000.00	Unstable angina	TLST15	413	35	7	15	1	78.39	2	1			1	1		1
M	51	NR	I639.012.00	Cerebellar infarction	TLST15	306	31	5	12	1	87.82	2	1			1
M	69	MG	D132.004.00	Duodenal SMT(Submucosal tumor), benign	TLST15	406	56	4		1	88.06	2	1
M	55	MG	K317.001.01	Gastric polyp	TLST15	90	90	1	12	1	99.55	1	1
F	68	MC	I119.000.02	HHD(hypertensive heart disease)	TLST15	171	91	6	11	1	87.51	2	1			1	1	1
M	69	MC	I209.000.01	AP(Angina pectoris)	TLST15	198	91	4	14	1	94.64	1	1			1		1	1
M	66	NR	I639.000.00	Cerebral infarction, unspecified	TLST15	84	84	4				0	0			1	1	1
F	63	MC	I252.000.00	Old myocardial infarction	TLST15	70	70	12	30	1	96.48	1	1			1			1
M	75	MC	I219.000.00	Acute myocardial infarction, unspecified	TLST15	91	91	5	12	1	96.4	1	1			1	1		1
F	78	MH	E109.000.01	IDDM(Insulin-dependent diabetes mellitus)	TLST15	30	30	4				0	0					1
M	57	OS	S62641.000.00	Fracture of distal phalanx of other finger, open	TLST15	30	30	2				0	0
F	66	MC	Q2119.000.00	Atrial septal defect, unspecified	TLST15	63	63	8				0	0			1	1	1
F	82	PR	I620.000.01	SDH(Subdural hemorrhage), nontraumatic	TLST15	448	35	7	12	1	83.53	2	1	1			1	1
M	74	MC	I480.000.00	Atrial fibrillation	TLST15	91	91	5				0	0			1	1	1
F	55	MN	Z940.000.02	Renal transplatation status	TLST15	65	65	11	14	1	100.98	1	1			1	1
F	71	MC	I209.000.01	AP(Angina pectoris)	TLST15	161	91	6	18	1	87.58	2	1			1	1		1
F	63	MC	Z952.000.01	Aortic valve replacement, mechanical valve	TLST15	175	35	7	8	1	77.29	2	1	1		1	1	1
M	70	MG	K296.005.00	Erosive gastritis	TLST15	340	56	7	16	1	87.03	2	1				1
F	67	MG	K5730.001.00	Diverticulosis of colon	TLST15	56	56	4	19	1	92.82	1	1
F	83	EN	K219.003.00	LPRD(Laryngopharyngeal reflux disease)	TLST15	59	31	1	21	1	83.39	2	1
M	70	MG	K210.001.00	Reflux esophagitis	TLST15	126	42	4	9	1	81.82	2	1
M	55	MC	I109.001.00	Hypertension(arterial, essential, primary, systemic)	TLST15	91	91	5				0	0			1	1
F	41	MG	K210.001.00	Reflux esophagitis	TLST15	144	60	4				0	0
M	59	MC	I255.000.01	ICMP(ischemic cardiomyopahty)	TLST15	101	98	6	14	1	95.37	1	1			1	1	1	1
M	57	OS	M2557.000.00	Pain in joint, ankle and foot	TLST15	49	35	3	8	1	109.39	1	1
F	72	NR	G467.000.00	Other lacunar syndromes (I60-I67+)	TLST15	511	84	6				0	0	1		1
M	57	NR	I639.000.00	Cerebral infarction, unspecified	TLST15	287	56	7		1	90.8	1	1			1	1
M	58	MC	I200.000.00	Unstable angina	TLST15	614	75	6				0	0			1	1		1
M	73	MC	I219.000.00	Acute myocardial infarction, unspecified	TLST15	91	91	5	14	1	87.29	2	1			1			1
F	84	MC	I2141.000.00	Acute subendocardial myocardial infarction, inferior wall	TLST15	708	42	6	17	1	78.21	2	1			1			1
F	60	MN	N028.003.00	Glomerulonephritis-IgA-nephropathy	TLST15	73	73	7		1	81.36	2	1				1	1
F	32	MG	K210.001.00	Reflux esophagitis	TLST15	74	32	3	5	0	128.92	1	1
M	45	MC	I252.000.00	Old myocardial infarction	TLST15	91	91	6	12	1	106.26	1	1			1	1		1
M	64	MC	I517.000.00	Cardiomegaly	TLST15	91	91	4	15	1	98.03	1	1			1	1		1
F	70	NR	H931.000.00	Tinnitus	TLST15	322	42	7				0	0	1
M	72	MC	I5000.000.00	Systolic(congestive) heart failure	TLST15	776	59	6	17	1	73.96	2	1			1	1				1
F	67	FM	J189.003.00	CAP(Community acquired pneumonia)	TLST15	58	30	14	11	1	90.08	1	1	1	1			1
M	52	MC	I480.000.00	Atrial fibrillation	TLST15	203	42	3				0	0			1
M	67	MC	I201.004.00	Variant angina	TLST15	91	91	4		1	88.89	2	1			1	1		1
M	67	MC	I480.000.00	Atrial fibrillation	TLST15	91	91	6	7	1	79.45	2	1			1	1	1
M	59	MC	I2510.004.00	Native CAD(coronary artery disease), one vessel	TLST15	91	91	4	18	1	94.47	1	1			1			1
F	65	ME	E039.000.01	Hypothyroidism	TLST15	752	66	13	19	1	61.29	2	1	1			1	1	1
F	66	ME	G632.000.00	Diabetic polyneuropathy (E10-E14+ with common fourth character .4)	TLST15	42	42	12	23	1	75.68	2	1	1				1	1
F	48	FM	R1049.000.00	Unspecified abdominal pain	TLST15	36	30	2	9	1	108.38	1	1
M	59	MC	I211.002.00	STEMI(ST elevation myocardial infarction), inferior(wall)	TLST15	287	63	6	15	1	107.17	1	1			1	1		1
F	75	OS	S32090.006.00	Compression fracture of lumbar spine, closed	TLST15	260	65	5	14	1	92.88	1	1				1	1
F	62	MC	Z955.001.03	PCI(Percutanous coronary intervention) status	TLST15	91	91	7	16	1	98.23	1	1	1		1	1
M	71	MC	I119.000.02	HHD(hypertensive heart disease)	TLST15	126	63	5	22	1	86.02	2	1			1	1
M	77	MC	I481.000.00	Atrial flutter	TLST15	311	56	8				0	0			1	1	1	1
M	76	MN	R509.000.01	Fever	TLST15	30	30	4	50	1	83.83	2	1
M	74	MG	F453.014.00	Psychogenic forms of irritable bowel syndrome	TLST15	119	35	7	12	1	91.9	1	1
F	86	NS	S22090.004.00	Compression fracture of thoracic spine, level unspecified, closed	TLST15	364	90	9	13	0	91.4	1	1
M	70	NR	I639.000.00	Cerebral infarction, unspecified	TLST15	168	84	6				0	0			1	1
M	52	MC	Z955.001.03	PCI(Percutanous coronary intervention) status	TLST15	98	98	6				0	0			1	1		1
F	60	MC	I2510.006.00	Native CAD(coronary artery disease), three vessel	TLST15	271	70	6	14	1	96.5	1	1			1		1	1
M	51	MC	R074.000.01	Chest pain	TLST15	303	91	6	19	1	71.02	2	1			1	1		1
M	49	MC	I211.002.00	STEMI(ST elevation myocardial infarction), inferior(wall)	TLST15	273	91	4				0	0			1	1	1	1
F	54	OS	M754.000.00	Impingement syndrome of shoulder	TLST15	30	30	5	12	1	99.65	1	1	1
M	64	MG	K6358.000.00	Other polyp of colon	TLST15	160	70	4	16	1	77.31	2	1
M	47	OS	S700.000.00	Contusion of hip	TLST15	60	60	3	11	1	105.84	1	1	1
F	62	MC	I2088.001.00	Stable angina	TLST15	91	91	4	20	1	102.4	1	1				1	1	1
M	82	MC	I509.000.01	Heart failure	TLST15	140	70	6	13	1	68.13	2	1			1	1	1	1		1
F	45	FM	E039.000.01	Hypothyroidism	TLST15	120	60	3	13	1	91.8	1	1
M	49	MC	I210.002.00	STEMI(ST elevation myocardial infarction), anterior(wall)	TLST15	511	35	5	16	1	79.28	2	1			1	1		1
F	86	MC	I2148.000.00	Acute subendocardial myocardial infarction, other wall	TLST15	161	35	7	13	1	83.46	2	1			1	1		1
F	38	MG	R1012.000.00	Epigastric pain	TLST15	360	90	4		1	116.27	1	1
F	80	MC	I2510.006.00	Native CAD(coronary artery disease), three vessel	TLST15	91	91	7				0	0			1	1	1	1
M	59	MC	I119.000.00	Hypertensive heart disease without (congestive) heart failure	TLST15	91	91	5	10	1	73.9	2	1			1	1
M	66	MC	I672.002.00	Atheroma of carotid artery	TLST15	91	91	4	17	1	69.58	2	1			1	1
F	73	OS	M5456.000.00	Low back pain, lumbar region	TLST15	202	30	4	11	1	91.96	1	1
M	72	NR	I639.000.00	Cerebral infarction, unspecified	TLST15	56	56	6				0	0			1	1
F	71	MC	I2510.004.00	Native CAD(coronary artery disease), one vessel	TLST15	336	84	5	15	1	76.48	2	1			1	1		1
F	82	MC	I480.000.00	Atrial fibrillation	TLST15	182	91	5				0	0			1	1
F	75	MC	I671.000.02	Cerebral aneurysm, unruptured	TLST15	717	91	4	15	1	79.25	2	1			1	1
F	54	MG	K20.000.00	Esophagitis	TLST15	270	30	2	10	1	99.65	1	1
F	79	MC	I422.000.00	Other hypertrophic cardiomyopathy	TLST15	115	30	9	12	1	87.67	2	1				1		1		1	1
F	68	MC	I420.000.01	DCMP(dilated cardiomyopathy)	TLST15	81	35	9	25	1	63.15	2	1			1			1
F	65	NR	I652.001.00	Carotid artery stenosis	TLST15	252	84	9				0	0			1	1	1
M	61	MC	Z955.001.03	PCI(Percutanous coronary intervention) status	TLST15	91	91	5	15	1	92.71	1	1			1	1	1	1
F	60	NR	I200.000.00	Unstable angina	TLST15	424	63	7	15	1	92.57	1	1			1	1	1	1
M	70	MC	I2510.004.00	Native CAD(coronary artery disease), one vessel	TLST15	91	91	6	28	1	89.15	2	1			1	1		1
M	78	MC	I209.000.01	AP(Angina pectoris)	TLST15	588	84	6	13	1	71.77	2	1			1	1		1
M	59	MC	I119.000.02	HHD(hypertensive heart disease)	TLST15	91	91	5	14	1	99.86	1	1			1	1	1
F	65	MH	D509.000.00	Iron deficiency anemia, unspecified	TLST15	280	56	7	12	1	65.34	2	1
F	48	NS	M502.000.02	HCD (Herniated cervical disc)	TLST15	425	35	5	18	1	102.94	1	1				1
M	73	NR	I639.013.00	Multiple cerebral infarction	TLST15	182	98	12				0	0					1
F	69	OS	S9230.000.00	Fracture of metatarsal bone, closed	TLST15	45	30	4	13	1	98.75	1	1
M	68	MC	I64.001.00	CVA(cerebrovascular accident)	TLST15	672	84	6	16	1	94.26	1	1			1	1	1
F	81	NR	I639.000.00	Cerebral infarction, unspecified	TLST15	522	49	5				0	0			1
M	71	MG	C1690.000.01	EGC(early gastric cancer)	TLST15	168	56	8	14	1	89.88	2	1					1
M	63	MC	I209.000.01	AP(Angina pectoris)	TLST15	289	91	5				0	0			1	1	1	1
F	82	MC	R51.000.00	Headache	TLST15	203	91	7	11	1	81.46	2	1			1	1
M	77	MG	K6358.000.00	Other polyp of colon	TLST15	93	84	4	12	1	97.65	1	1					1	1
F	83	MC	I209.000.01	AP(Angina pectoris)	TLST15	91	91	5				0	0			1	1		1
M	41	PR	I610.002.01	ICH(Intracerebral hemorrhage), basal ganglia	TLST15	261	32	8	12	1	104.31	1	1		1
F	65	MC	Z951.000.01	Presence of CABG(coronary artery bypass graft)	TLST15	126	63	5				0	0			1	1	1
M	69	MG	K259.000.02	GU(gastric ulcer)	TLST15	91	35	3	16	1	65.25	2	1
M	56	MC	I252.000.00	Old myocardial infarction	TLST15	91	91	8	17	1	75.48	2	1			1	1		1
M	40	MH	K294.000.01	CAG(Chronic atrophic gastritis)	TLST15	30	30	4	10	1	106.46	1	1					1
F	82	NR	I653.000.00	Occlusion and stenosis of multiple and bilateral precerebral arteries	TLST15	142	105	6				0	0			1	1
M	65	MC	I480.000.00	Atrial fibrillation	TLST15	91	91	5				0	0			1	1
F	82	MC	I2510.004.00	Native CAD(coronary artery disease), one vessel	TLST15	63	63	5	9	1	85.84	2	1			1		1	1
M	78	MC	I64.001.00	CVA(cerebrovascular accident)	TLST15	91	91	4				0	0			1	1
F	66	OS	M5459.000.01	LBP (lower back pain)	TLST15	88	60	5	16	1	95.51	1	1
M	71	MC	Z955.001.03	PCI(Percutanous coronary intervention) status	TLST15	182	91	6	14	1	67.18	2	1			1	1		1
M	59	MC	I517.000.00	Cardiomegaly	TLST15	553	91	6		1	105.82	1	1			1	1		1
F	61	MN	N083.000.00	Glomerular disorders in diabetes mellitus (E10-E14+ with common fourth character .2)	TLST15	112	56	14	14	1	91.92	1	1			1	1	1
M	57	MN	N045.000.01	Nephrotic syndrome with MPGN(membranoproliferative glomerulonephritis)	TLST15	649	91	6	12	1	81.21	2	1				1	1	1
F	37	NR	G951.001.00	Acute infarction of spinal scord (embolic, nonembolic)	TLST15	637	91	2				0	0			1
F	37	NR	M5412.000.00	Radiculopathy, cervical region	TLST15	395	42	8	12	1	114.59	1	1				1
F	65	MG	C189.000.01	Cancer of colon, unspecified	TLST15	84	84	4	15	1	86.42	2	1		1		1
M	57	MC	Z955.001.03	PCI(Percutanous coronary intervention) status	TLST15	91	91	7				0	0			1	1
M	54	MC	Z955.001.03	PCI(Percutanous coronary intervention) status	TLST15	91	91	5	12	1	77.4	2	1			1			1
F	77	OS	M150.000.00	Primary generalized (osteo)arthrosis	TLST15	140	70	7				0	0	1
M	55	MC	I480.000.00	Atrial fibrillation	TLST15	70	70	6	13	1	86.44	2	1			1	1	1
M	85	MH	D509.000.00	Iron deficiency anemia, unspecified	TLST15	227	30	4				0	0
F	68	OS	M512.000.02	HIVD(Herniated intervertebral disc), lumbar region	TLST15	162	42	2				0	0	1
F	75	MC	I2510.005.00	Native CAD(coronary artery disease), two vessel	TLST15	552	87	5	13	1	92.88	1	1			1			1
F	69	NR	R42.003.00	Dizziness	TLST15	535	84	6	20	1	74.1	2	1			1	1
M	63	MC	I201.004.00	Variant angina	TLST15	91	91	4	14	1	88.2	2	1			1	1		1
F	59	MC	I2510.005.00	Native CAD(coronary artery disease), two vessel	TLST15	875	91	6				0	0			1	1		1
F	50	NR	G442.000.03	Tension headache	TLST15	56	56	8				0	0			1	1	1
F	71	MC	I480.000.00	Atrial fibrillation	TLST15	154	63	7	18	1	68.93	2	1	1		1	1	1	1
F	63	MG	K20.000.00	Esophagitis	TLST15	30	30	4				0	0
M	67	MC	I480.000.00	Atrial fibrillation	TLST15	91	91	7				0	0			1	1
F	75	MC	I6358.001.00	Lacunar infarction (G46.-*)	TLST15	189	91	5	14	1	83.31	2	1			1	1	1
M	55	MC	I119.000.02	HHD(hypertensive heart disease)	TLST15	91	91	6				0	0			1	1
M	84	MC	I480.000.00	Atrial fibrillation	TLST15	91	91	5				0	0			1
M	78	MC	I495.000.01	SSS(sick sinus syndrome)	TLST15	717	91	3	12	1	84.28	2	1			1	1
M	57	MC	I2148.000.00	Acute subendocardial myocardial infarction, other wall	TLST15	622	63	5	12	1	101.28	1	1			1		1	1
F	68	MR	H1621.000.00	Keratoconjunctivitis sicca, not specified as Sjogren's	TLST15	112	56	3				0	0	1
F	79	MG	R1019.000.00	Upper abdominal pain, unspecified	TLST15	144	30	5				0	0
F	77	NR	F009.000.02	Alzheimer's dementia(G30.9+)	TLST15	70	35	7	16	1	90.47	1	1			1
M	78	FM	K3188.011.00	gastric spasm	TLST15	90	90	2	18	1	62.58	2	1
F	44	FM	K590.000.00	Constipation	TLST15	90	30	9				0	0
M	44	NR	I639.000.00	Cerebral infarction, unspecified	TLST15	315	42	8	14	1	104.47	1	1			1	1
F	53	NR	G441.000.01	Vascular headache	TLST15	174	84	7	21	1	84.17	2	1			1	1	1
F	75	MC	I119.000.02	HHD(hypertensive heart disease)	TLST15	84	84	4		0	98.74	1	1			1	1
M	80	MC	Z955.001.03	PCI(Percutanous coronary intervention) status	TLST15	91	91	6	23	1	77.26	2	1			1	1	1
F	71	MC	R42.003.00	Dizziness	TLST15	679	63	10	11	1	84.25	2	1				1
F	53	NR	I845.000.01	External hemorrhoids	TLST15	273	91	11	14	0	111.99	1	1			1	1	1
M	56	MP	A1620.008.00	INH resistant tuberculosis with cavitation	TLST15	250	45	9	28	1	67.88	2	1
M	72	FM	D692.002.00	Senile purpura	TLST15	30	30	16	11	1	86.63	2	1				1	1	1			1
M	54	MC	Z951.000.01	Presence of CABG(coronary artery bypass graft)	TLST15	63	63	8	17	1	85.99	2	1			1	1	1	1
F	60	MG	K210.001.00	Reflux esophagitis	TLST15	56	56	1				0	0
M	75	MC	Z955.001.03	PCI(Percutanous coronary intervention) status	TLST15	147	91	5	16	1	65.32	2	1			1	1		1
F	74	OS	M654.000.02	De Quervain disease	TLST15	30	30	4				0	0	1
F	64	PR	S06240.002.00	Diffuse hemorrhagic cerebral contusion	TLST15	90	90	7				0	0	1
M	71	MC	I669.004.00	Embolism of cerebral artery	TLST15	91	91	4	16	1	83.38	2	1			1	1
F	19	FM	R1012.000.00	Epigastric pain	TLST15	50	50	2				0	0
M	79	ME	E1141.000.01	NIDDM with diabetic polyneuropathy	TLST15	151	42	6	13	1	66.42	2	1					1	1
M	82	NR	I652.001.00	Carotid artery stenosis	TLST15	273	91	4				0	0			1
F	68	MG	R1012.000.00	Epigastric pain	TLST15	78	30	5	11	1	96.96	1	1
M	54	MC	I119.000.02	HHD(hypertensive heart disease)	TLST15	91	91	5	18	1	69.54	2	1			1	1
F	62	MC	I209.000.01	AP(Angina pectoris)	TLST15	91	91	4	15	1	101.76	1	1			1	1		1
M	60	MC	I210.002.00	STEMI(ST elevation myocardial infarction), anterior(wall)	TLST15	91	91	7	10	1	81.44	2	1			1	1		1
F	64	MC	R074.000.01	Chest pain	TLST15	30	30	6	17	0	102.96	1	1				1
M	57	NS	I671.000.02	Cerebral aneurysm, unruptured	TLST15	111	90	3	13	1	97.67	1	1
M	61	MC	I2510.004.00	Native CAD(coronary artery disease), one vessel	TLST15	91	91	3				0	0			1			1
M	40	OS	M512.000.02	HIVD(Herniated intervertebral disc), lumbar region	TLST15	69	30	3		1	106.95	1	1
M	25	MG	K529.001.00	AGE(Acute gastroenteritis), noninfectious	TLST15	90	90	5	13	1	122.29	1	1					1
F	62	NR	I639.000.00	Cerebral infarction, unspecified	TLST15	287	84	7				0	0	1		1	1	1
M	54	MG	F453.008.00	Psychogenic forms of dyspepsia	TLST15	217	56	6	12	1	92.74	1	1
M	61	MC	I2510.004.00	Native CAD(coronary artery disease), one vessel	TLST15	91	91	8	27	1	81.86	2	1			1	1	1	1
M	68	MG	K6359.000.01	Polyp of colon	TLST15	146	56	6	13	1	93.74	1	1				1	1
M	75	MG	K6358.000.00	Other polyp of colon	TLST15	240	60	4				0	0					1
M	64	MC	Z988.006.01	Commissurotomy, mitral	TLST15	91	91	7	20	1	86.45	2	1			1	1
M	68	MC	I2510.006.00	Native CAD(coronary artery disease), three vessel	TLST15	690	91	7	13	1	92.75	1	1			1	1		1
M	84	MG	B980.000.01	H.Pylori infection	TLST15	35	35	9	22	1	64.87	2	1
M	76	MC	I2088.003.00	Angina of effort	TLST15	721	84	5	19	1	65.58	2	1			1			1
M	62	MC	Z955.001.03	PCI(Percutanous coronary intervention) status	TLST15	91	91	5				0	0			1	1		1
F	52	MC	Z952.000.02	Mitral valve replacement, mechanical valve	TLST15	75	30	8	15	1	108.49	1	1			1
F	48	MG	K210.001.00	Reflux esophagitis	TLST15	348	60	5	19	0	117.63	1	1
M	73	MN	N052.004.00	MGN(Membranous glomerulonephritis)	TLST15	755	40	6	19	1	73.45	2	1		1	1	1					1
F	79	MG	K590.000.00	Constipation	TLST15	30	30	4	19	1	75.81	2	1
M	70	MC	I119.000.02	HHD(hypertensive heart disease)	TLST15	119	91	7	18	1	62.15	2	1			1	1	1
F	54	FM	F510.000.00	Nonorganic insomnia	TLST15	731	30	6	8	1	101.69	1	1
M	54	MC	I109.001.00	Hypertension(arterial, essential, primary, systemic)	TLST15	91	91	4	14	1	96.93	1	1			1	1
M	80	MC	I517.000.00	Cardiomegaly	TLST15	84	84	3	21	1	66.71	2	1			1	1		1
F	71	MC	I119.000.02	HHD(hypertensive heart disease)	TLST15	98	98	7	8	1	90.24	1	1			1	1	1	1
F	58	OS	M754.000.00	Impingement syndrome of shoulder	TLST15	135	30	4	15	1	89.3	2	1	1
F	71	MC	I210.002.00	STEMI(ST elevation myocardial infarction), anterior(wall)	TLST15	121	91	10	16	0	98.02	1	1			1	1	1	1
F	76	MC	Z955.001.03	PCI(Percutanous coronary intervention) status	TLST15	182	91	9				0	0			1			1
F	60	OS	K291.002.00	Acute gastritis	TLST15	90	90	7	24	0	108.91	1	1
M	76	MC	I509.000.01	Heart failure	TLST15	182	63	11	14	1	87.68	2	1			1		1	1		1	1
M	85	MC	I200.000.00	Unstable angina	TLST15	175	56	9				0	0			1	1	1	1
M	72	MG	F453.008.00	Psychogenic forms of dyspepsia	TLST15	714	56	8	14	1	89.25	2	1
M	63	MC	I119.000.02	HHD(hypertensive heart disease)	TLST15	91	91	7		1	92.29	1	1			1	1
F	59	OS	M179.000.04	DA(Degenerative arthritis), knee	TLST15	37	30	2	13	1	103.29	1	1
M	57	NR	I639.007.00	Medulla infarction	TLST15	203	63	5	23	1	100.2	1	1			1	1
M	54	MC	I255.000.00	Ischemic cardiomyopathy	TLST15	50	50	10				0	0			1			1
F	79	MC	I471.005.00	PSVT(paroxysmal supraventricular tachycardia)	TLST15	490	70	11				0	0			1	1	1
F	66	MC	Z955.001.03	PCI(Percutanous coronary intervention) status	TLST15	91	91	6				0	0			1	1		1
M	53	MC	I2088.001.00	Stable angina	TLST15	203	42	4	13	1	83.52	2	1			1	1		1
M	71	FM	T654.000.00	Toxic effect of carbon disulfide	TLST15	619	30	16				0	0				1	1
F	67	MC	I252.000.00	Old myocardial infarction	TLST15	96	91	6	14	1	61.98	2	1			1	1	1	1
F	74	MC	I442.000.01	AV(Atrioventricular) block, complete	TLST15	413	35	2				0	0			1	1	1	1
M	59	MC	I639.012.00	Cerebellar infarction	TLST15	91	91	6				0	0			1	1
F	49	MN	I129.001.00	Renal hypertension	TLST15	351	65	6	13	1	80.45	2	1				1
M	53	MC	I252.000.00	Old myocardial infarction	TLST15	91	91	8				0	0			1	1		1
M	60	MC	I211.002.00	STEMI(ST elevation myocardial infarction), inferior(wall)	TLST15	91	91	4	11	1	75.05	2	1			1			1
M	75	MG	C1690.000.01	EGC(early gastric cancer)	TLST15	318	84	4	16	1	70.72	2	1				1		1		1
F	36	S008	E038.001.00	Subclinical hypothyroidism	TLST15	74	30	3	10	1	93.43	1	1
M	66	MN	J189.000.01	Pneumonia	TLST15	458	54	7	11	1	76.23	2	1		1		1	1
M	76	MC	Z955.001.04	PTCA(percutaneous transluminal coronary angioplasty) with stent	TLST15	126	91	5				0	0			1		1	1
M	76	MG	K6359.000.00	Polyp of colon unspecified	TLST15	180	90	3	11	1	82.67	2	1
M	61	MC	I119.000.02	HHD(hypertensive heart disease)	TLST15	91	91	3	14	1	105	1	1			1	1
M	33	FM	R51.000.00	Headache	TLST15	30	30	9				0	0
F	69	NR	G501.000.00	Atypical facial pain	TLST15	336	84	2				0	0			1
F	77	MC	I491.000.02	APC(atrial premature contracture)	TLST15	364	91	5	9	1	85.63	2	1			1	1		1
F	73	MC	Z955.001.03	PCI(Percutanous coronary intervention) status	TLST15	91	91	9	20	1	88.98	2	1			1	1		1
F	71	ME	E0500.002.00	Graves' disease without thyrotoxic crisis or storm	TLST15	698	30	6	20	1	67.96	2	1
M	54	MC	I2510.006.00	Native CAD(coronary artery disease), three vessel	TLST15	261	35	5	13	1	102.33	1	1			1		1	1
F	59	OS	M4806.000.00	Spinal stenosis, lumbar region	TLST15	139	42	6	15	1	98.18	1	1
F	86	MG	K210.001.00	Reflux esophagitis	TLST15	30	30	4				0	0
M	63	MG	K5731.001.00	Diverticulosis of colon, with bleeding	TLST15	178	90	4	19	1	91.42	1	1				1
F	71	MC	I119.000.02	HHD(hypertensive heart disease)	TLST15	182	91	5	12	1	90.24	1	1			1	1
M	76	MC	I211.002.00	STEMI(ST elevation myocardial infarction), inferior(wall)	TLST15	155	63	6	17	1	78.44	2	1			1	1		1
M	73	MC	Z951.000.01	Presence of CABG(coronary artery bypass graft)	TLST15	91	91	5				0	0			1
F	74	NR	G442.000.00	Tension-type headache	TLST15	182	42	12	12	1	83.9	2	1			1	1	1
F	72	MC	I509.000.01	Heart failure	TLST15	487	35	6	18	1	77.14	2	1			1					1
F	79	MC	I2510.006.00	Native CAD(coronary artery disease), three vessel	TLST15	91	91	4				0	0			1	1		1
M	53	MC	Z951.000.01	Presence of CABG(coronary artery bypass graft)	TLST15	91	91	7				0	0			1	1
M	56	NR	M5416.000.00	Radiculopathy, lumbar region	TLST15	749	56	7	11	1	102.55	1	1					1
M	52	MG	K20.000.00	Esophagitis	TLST15	56	56	4	10	1	103.78	1	1
M	78	MC	I210.002.00	STEMI(ST elevation myocardial infarction), anterior(wall)	TLST15	707	63	5	19	1	61.91	2	1			1		1	1
M	59	MC	I209.000.01	AP(Angina pectoris)	TLST15	91	91	6	15	1	100.96	1	1	1		1	1	1	1
M	70	MC	Z955.001.04	PTCA(percutaneous transluminal coronary angioplasty) with stent	TLST15	588	63	8	10	1	78.77	2	1			1	1		1
F	68	MG	K210.001.00	Reflux esophagitis	TLST15	116	60	6				0	0
F	66	OS	S82490.000.00	Fracture of fibula, part unspecified, closed	TLST15	330	90	3				0	0	1
M	56	MC	I2140.000.00	Acute subendocardial myocardial infarction, anterior wall	TLST15	700	63	5	18	1	82.76	2	1			1	1		1
M	71	MC	I2088.001.00	Stable angina	TLST15	147	63	4	36	1	82.3	2	1						1
F	42	NS	G450.000.01	VBI (vertebro-basilar insufficiency)	TLST15	56	56	5	15	1	103.29	1	1
M	68	MC	I209.000.01	AP(Angina pectoris)	TLST15	91	91	4	10	1	73.43	2	1			1	1		1
F	68	ME	E890.000.02	Postoperative hypothyroidism	TLST15	721	64	11	21	1	71.41	2	1			1	1	1	1
F	60	MG	B181.000.02	Chronic hepatitis B	TLST15	249	60	5	12	1	102.57	1	1				1	1
F	69	OS	M179.000.04	DA(Degenerative arthritis), knee	TLST15	150	30	2	22	1	98.75	1	1	1
F	41	MN	E119.005.01	Type Ⅱ DM(diabetes mellitus)	TLST15	329	33	12	13	1	91.57	1	1	1			1	1
F	82	MC	Z955.001.03	PCI(Percutanous coronary intervention) status	TLST15	512	91	4				0	0			1	1		1
M	33	MG	K210.001.00	Reflux esophagitis	TLST15	541	90	1	8	1	103.43	1	1
M	72	MC	I252.000.00	Old myocardial infarction	TLST15	664	63	15	8	1	87.47	2	1			1	1		1			1
F	87	MG	K922.005.00	Bleeding, diverticular	TLST15	112	56	3	16	1	83.84	2	1
F	68	MC	I2510.004.00	Native CAD(coronary artery disease), one vessel	TLST15	245	56	5	14	1	91.22	1	1			1	1		1
M	56	MC	I119.000.02	HHD(hypertensive heart disease)	TLST15	93	93	7	13	1	79.88	2	1			1	1	1
M	69	MC	I252.000.00	Old myocardial infarction	TLST15	63	63	6	15	1	88.9	2	1			1	1	1	1
M	64	MC	I2519.004.02	Coronary 1 vessel disease	TLST15	105	35	4	26	1	86.45	2	1			1			1
F	62	NR	I639.002.00	MCA(middle cerebral artery) infarction	TLST15	247	58	8	12	1	85.43	2	1			1	1
F	65	MG	F453.008.00	Psychogenic forms of dyspepsia	TLST15	108	56	4	11	1	83.65	2	1
F	67	OS	M179.000.02	Osteoarthrosis, knee	TLST15	30	30	3	18	1	88.13	2	1	1
F	71	MC	I119.000.02	HHD(hypertensive heart disease)	TLST15	91	91	7	19	0	100.08	1	1				1	1	1
M	60	MC	I2510.006.00	Native CAD(coronary artery disease), three vessel	TLST15	210	56	8	15	1	82.44	2	1			1	1	1	1
F	65	FM	R42.003.00	Dizziness	TLST15	30	30	5				0	0
M	62	MG	K6359.000.00	Polyp of colon unspecified	TLST15	756	84	6		1	71.57	2	1
F	67	NR	I652.001.00	Carotid artery stenosis	TLST15	183	91	2	16	1	92.34	1	1			1	1
F	82	MC	I119.000.02	HHD(hypertensive heart disease)	TLST15	128	30	3	19	1	80.69	2	1			1	1	1		1
M	53	MC	I200.000.00	Unstable angina	TLST15	791	63	9	14	1	101.47	1	1			1	1	1	1
F	51	MG	K6358.000.00	Other polyp of colon	TLST15	172	56	6	8	1	100.79	1	1					1
M	53	MC	I517.000.00	Cardiomegaly	TLST15	182	91	5	16	1	93.39	1	1			1	1		1
F	70	MC	I480.000.00	Atrial fibrillation	TLST15	196	56	5		1	79.48	2	1			1	1
M	45	MI	A1831.000.00	Tuberculous enteritis(K93.0*)	TLST15	80	66	8	12	1	119.8	1	1
M	66	MC	I2149.000.00	Acute subendocardial myocardial infarction, unspecified site	TLST15	719	70	5	19	1	93.57	1	1			1	1	1	1
M	61	MG	K6358.000.00	Other polyp of colon	TLST15	56	56	4	12	1	93.15	1	1				1
M	82	MC	I480.000.00	Atrial fibrillation	TLST15	45	45	3	22	1	60.85	2	1			1	1				1
F	37	MG	K319.001.00	Stomach disorder	TLST15	30	30	4	10	1	114	1	1
F	35	MN	N040.000.02	MCNS(minimal change nephrotic syndrome )	TLST15	439	40	5	11	0	138.45	1	1		1
M	74	NR	I639.000.00	Cerebral infarction, unspecified	TLST15	168	84	6				0	0			1	1
M	52	MC	I209.000.01	AP(Angina pectoris)	TLST15	77	77	5				0	0			1	1		1
F	43	MG	K254.001.00	Gastric ulcer with bleeding	TLST15	77	42	9		1	114.88	1	1
F	79	MC	I509.000.01	Heart failure	TLST15	63	63	7				0	0			1		1	1		1
F	62	OS	M179.000.02	Osteoarthrosis, knee	TLST15	368	56	3	17	1	96.64	1	1	1	1
F	69	NR	I639.010.00	Thalamic infarction	TLST15	658	87	6	10	1	92	1	1			1	1
M	55	MC	I119.000.02	HHD(hypertensive heart disease)	TLST15	84	84	6				0	0			1	1	1
M	39	MG	F453.008.00	Psychogenic forms of dyspepsia	TLST15	56	56	3	13	1	112.53	1	1
F	61	FM	J029.004.01	Acute suppurative pharyngitis	TLST15	90	90	2	16	1	88.89	2	1
M	57	MC	I119.000.02	HHD(hypertensive heart disease)	TLST15	91	91	6	13	1	101.83	1	1			1	1	1	1
M	44	MC	I269.000.01	PE(Pulmonary embolism)	TLST15	91	91	4	13	1	85.91	2	1			1	1
M	51	MC	I200.000.00	Unstable angina	TLST15	91	91	9	13	1	95.96	1	1			1	1	1	1
F	73	OS	M179.000.02	Osteoarthrosis, knee	TLST15	106	30	6		1	76.6	2	1
M	53	MC	I119.000.02	HHD(hypertensive heart disease)	TLST15	91	91	5	15	1	97.62	1	1			1	1
M	81	FM	I849.001.00	Hemorrhoid	TLST15	807	50	10				0	0	1			1					1
M	59	MC	I119.000.02	HHD(hypertensive heart disease)	TLST15	562	200	5				0	0			1	1
F	70	PR	G373.000.02	Transverse myelitis	TLST15	63	35	9	15	1	91.85	1	1		1
F	74	NR	I639.000.00	Cerebral infarction, unspecified	TLST15	63	56	8	16	1	92.4	1	1	1		1			1
M	55	MC	I119.000.02	HHD(hypertensive heart disease)	TLST15	91	91	4				0	0			1	1
M	57	MC	I2510.004.00	Native CAD(coronary artery disease), one vessel	TLST15	691	91	6				0	0			1		1	1
F	37	OS	S82830.000.00	Trimalleolar fracture, ankle, closed	TLST15	119	56	4	5	1	114	1	1	1
M	68	MG	C220.000.01	HCC(hepatocellular carcinoma)	TLST15	120	120	5	27	1	92.75	1	1				1	1
F	64	MG	D126.003.00	Adenoma of colon	TLST15	125	42	5				0	0
M	62	MC	Z951.000.01	Presence of CABG(coronary artery bypass graft)	TLST15	91	91	6	13	1	82.29	2	1			1	1	1
F	61	S008	F328.001.00	Atypical depression	TLST15	94	30	6	13	1	101.23	1	1
M	75	NS	C716.000.02	Malignant tumor of cerebellum	TLST15	60	60	4	13	1	89.73	2	1	1								1
F	41	FM	R232.000.00	Flushing	TLST15	778	30	8				0	0	1
F	48	NR	R42.003.00	Dizziness	TLST15	168	84	10	14	1	91.3	1	1				1	1
F	43	MC	I493.000.01	VPC(ventricular premature contracture)	TLST15	91	91	3	12	1	78.31	2	1
M	65	MC	I672.002.00	Atheroma of carotid artery	TLST15	91	91	4	21	1	74.13	2	1			1	1
M	39	MC	I119.000.02	HHD(hypertensive heart disease)	TLST15	668	84	6				0	0			1	1
F	55	MN	Z940.000.02	Renal transplatation status	TLST15	36	36	8	8	1	88.31	2	1		1			1
M	64	MG	B980.000.01	H.Pylori infection	TLST15	90	90	3	25	1	91.64	1	1
F	67	MC	I2088.001.00	Stable angina	TLST15	77	77	5	19	1	63.59	2	1			1	1		1
F	44	MN	N1379.002.00	Vesicoureteral reflux with scarring	TLST15	56	56	4	13	1	67.64	2	1				1
M	63	MC	I252.000.00	Old myocardial infarction	TLST15	42	42	8				0	0			1			1
F	67	NR	G442.000.03	Tension headache	TLST15	266	70	5		1	95.38	1	1	1
M	72	MC	I252.000.00	Old myocardial infarction	TLST15	91	91	8	13	1	76.71	2	1			1			1
M	53	MC	Z951.000.01	Presence of CABG(coronary artery bypass graft)	TLST15	94	91	6	21	1	93.39	1	1			1	1		1
F	60	MC	I2510.004.00	Native CAD(coronary artery disease), one vessel	TLST15	84	84	5				0	0			1			1
F	76	FM	G629.001.03	Peripheral neuritis	TLST15	310	60	4				0	0	1	1		1
M	49	MC	Q245.003.00	Myocardial bridge	TLST15	101	91	4				0	0			1	1		1
F	64	NR	I639.000.00	Cerebral infarction, unspecified	TLST15	511	91	8	23	1	61.72	2	1		1	1	1	1
M	33	NR	G442.000.03	Tension headache	TLST15	84	84	6	12	1	106.1	1	1				1
F	51	FM	R1049.000.00	Unspecified abdominal pain	TLST15	245	56	3	14	1	100.32	1	1
M	55	MC	I109.001.00	Hypertension(arterial, essential, primary, systemic)	TLST15	91	91	3	21	1	98.57	1	1			1	1
M	45	ME	E780.000.01	Hypercholesterolemia	TLST15	80	30	2		1	104.23	1	1
M	52	MC	I2510.006.00	Native CAD(coronary artery disease), three vessel	TLST15	70	35	8	16	1	85.12	2	1			1	1		1
F	58	NR	I660.000.00	Occlusion and stenosis of middle cerebral artery	TLST15	84	84	4		1	89.3	2	1			1	1
F	63	OS	S8320.000.00	Tear of medial meniscus, traumatic	TLST15	151	60	2				0	0	1
M	55	MC	I2510.006.00	Native CAD(coronary artery disease), three vessel	TLST15	91	91	5	13	1	104.42	1	1			1			1
M	48	MR	M352.000.00	Behcet's disease	TLST15	244	90	7	17	1	106.74	1	1	1	1
F	77	MG	K226.001.00	Mallory-Weiss syndrome	TLST15	56	56	1	59	1	87.92	2	1
M	67	MC	I211.002.00	STEMI(ST elevation myocardial infarction), inferior(wall)	TLST15	742	182	6	17	1	71.45	2	1			1	1	1	1
F	71	FM	I101.000.00	Hypertension, malignant	TLST15	56	56	3	19	1	60.26	2	1				1
M	69	MC	I210.002.00	STEMI(ST elevation myocardial infarction), anterior(wall)	TLST15	245	35	10	26	1	61.95	2	1			1	1	1	1
F	81	MC	Z955.001.03	PCI(Percutanous coronary intervention) status	TLST15	91	91	6				0	0			1	1	1	1
M	58	MC	I744.000.02	Thrombosis of extremity artery	TLST15	385	91	6	21	1	95.13	1	1			1	1		1
M	68	MC	I517.000.00	Cardiomegaly	TLST15	91	91	4	21	1	79.88	2	1			1	1		1
F	64	MC	I200.000.00	Unstable angina	TLST15	329	35	6	18	1	96.33	1	1			1	1	1	1
F	88	NR	F009.000.02	Alzheimer's dementia(G30.9+)	TLST15	182	91	7				0	0
F	72	OS	M179.000.04	DA(Degenerative arthritis), knee	TLST15	240	30	2	17	1	87.82	2	1					1
F	87	OS	M4806.000.00	Spinal stenosis, lumbar region	TLST15	509	60	5				0	0
M	82	MC	I219.000.00	Acute myocardial infarction, unspecified	TLST15	56	56	5				0	0			1	1		1
F	69	MC	I2140.000.00	Acute subendocardial myocardial infarction, anterior wall	TLST15	672	35	8	11	1	91.05	1	1			1	1	1	1
M	69	MC	I2140.000.00	Acute subendocardial myocardial infarction, anterior wall	TLST15	105	35	8	24	1	75.54	2	1	1		1	1		1
M	56	MC	I201.004.00	Variant angina	TLST15	189	63	7		1	98.36	1	1			1	1	1	1
F	73	NR	G442.000.03	Tension headache	TLST15	91	91	3				0	0				1
F	62	MC	I210.002.04	STEMI(ST elevation myocardial infarction), anteroseptal	TLST15	90	35	10	10	0	113.53	1	1			1	1	1	1		1
M	52	MC	Z955.001.03	PCI(Percutanous coronary intervention) status	TLST15	616	91	7		1	94.05	1	1			1	1	1	1
F	73	MC	I109.001.00	Hypertension(arterial, essential, primary, systemic)	TLST15	91	91	3		1	87.2	2	1			1	1
M	95	MC	I119.000.02	HHD(hypertensive heart disease)	TLST15	91	91	3				0	0			1	1
F	64	MC	R074.000.01	Chest pain	TLST15	222	91	5	9	0	105.13	1	1	1		1	1	1	1
F	47	MG	K210.001.00	Reflux esophagitis	TLST15	88	60	4	11	1	91.95	1	1
F	73	FM	G629.001.03	Peripheral neuritis	TLST15	773	35	8		1	69.96	2	1			1	1
M	61	MC	I119.000.02	HHD(hypertensive heart disease)	TLST15	91	91	3	19	1	90.64	1	1			1	1		1
M	64	MG	K319.001.00	Stomach disorder	TLST15	51	30	4				0	0
F	49	MN	M329.000.00	Systemic lupus erythematosus, unspecified	TLST15	120	120	5	9	1	108.85	1	1
M	49	MG	K633.000.00	Ulcer of intestine	TLST15	168	56	4	17	1	97.32	1	1
M	43	MC	I109.001.00	Hypertension(arterial, essential, primary, systemic)	TLST15	672	35	4				0	0			1	1
F	74	FM	N390.000.01	UTI(Urinary tract infection)	TLST15	128	35	4	13	1	88.36	2	1				1
M	57	PR	Z982.001.01	V-P(Ventriculoperitoneal) shunt status	TLST15	90	90	6				0	0				1	1
F	78	MC	I201.004.00	Variant angina	TLST15	215	91	7	4	1	83.38	2	1					1	1
F	65	MC	I2510.006.00	Native CAD(coronary artery disease), three vessel	TLST15	60	60	6				0	0			1	1		1
F	63	MC	I209.000.01	AP(Angina pectoris)	TLST15	440	70	8				0	0			1	1	1	1
M	64	MC	Q245.003.00	Myocardial bridge	TLST15	70	70	4	17	1	77.31	2	1			1	1		1
M	58	GS	C1699.000.02	Cancer of stomach	TLST15	30	30	1	15	1	94.69	1	1
F	57	MC	I2510.004.00	Native CAD(coronary artery disease), one vessel	TLST15	427	56	4	8	1	105.4	1	1			1	1	1	1
M	43	NS	D332.000.01	Benign brain tumor	TLST15	331	63	5	8	1	115.58	1	1
F	51	MC	I209.000.01	AP(Angina pectoris)	TLST15	735	91	5		1	96.96	1	1			1			1
M	44	MC	I480.000.00	Atrial fibrillation	TLST15	91	91	7				0	0			1	1
F	48	NR	G433.000.00	Complicated migraine	TLST15	637	63	3	12	0	116.8	1	1	1
M	60	MC	I2088.001.00	Stable angina	TLST15	392	56	6				0	0			1			1
M	75	MG	K30.002.00	NUD(Non ulcer dyspepsia)	TLST15	91	63	4	17	1	72.42	2	1
F	66	MG	K6358.000.00	Other polyp of colon	TLST15	116	32	7	16	1	88.75	2	1
F	73	MC	I2088.001.00	Stable angina	TLST15	91	91	6	13	1	88.53	2	1	1		1	1		1
M	71	MC	Z955.001.02	Balloon & stent angioplasty	TLST15	120	60	6	16	1	75.39	2	1			1	1		1
M	68	FM	K529.001.00	AGE(Acute gastroenteritis), noninfectious	TLST15	228	56	4				0	0				1
F	48	MN	M3213.000.00	Systemic lupus erythematosus with glomerular disease(N08.5*)	TLST15	190	65	5	9	1	92.76	1	1		1		1	1
F	49	MR	M0599.000.00	Seropositive rheumatoid arthritis, unspecified, site unspecified	TLST15	259	35	10	13	1	96.34	1	1		1	1
F	78	ME	E119.000.01	NIDDM(Non-insulin-dependent diabetes mellitus)	TLST15	94	94	4	16	1	80.21	2	1				1	1	1
F	62	MC	Z955.001.03	PCI(Percutanous coronary intervention) status	TLST15	105	105	6				0	0			1	1	1
F	78	NS	I610.000.02	ICH(Intracerebral hemorrhage), subcortical	TLST15	60	32	6	23	1	87.3	2	1				1	1
M	66	MC	Z955.001.03	PCI(Percutanous coronary intervention) status	TLST15	91	91	7				0	0			1			1
F	69	EN	K219.000.01	GERD(Gastroesophageal reflux disease )	TLST15	74	30	1				0	0
F	60	MC	I119.000.02	HHD(hypertensive heart disease)	TLST15	91	91	6				0	0			1	1
M	59	MC	I211.002.00	STEMI(ST elevation myocardial infarction), inferior(wall)	TLST15	480	91	6	16	1	84.04	2	1			1	1	1	1
M	70	MC	I480.000.00	Atrial fibrillation	TLST15	91	91	7	20	1	65.49	2	1			1		1	1
F	64	MG	K6359.000.01	Polyp of colon	TLST15	91	91	4	8	1	97.41	1	1
M	64	MC	I211.002.03	STEMI(ST elevation myocardial infarction), inferoposterior	TLST15	630	91	6	19	1	92.08	1	1			1			1
M	52	MC	I2510.004.00	Native CAD(coronary artery disease), one vessel	TLST15	180	180	4	11	1	94.05	1	1			1	1		1
M	45	MC	I420.000.01	DCMP(dilated cardiomyopathy)	TLST15	133	35	6	17	1	109.59	1	1				1	1	1
F	60	MC	I119.000.02	HHD(hypertensive heart disease)	TLST15	91	91	7	15	1	98.01	1	1			1	1
M	56	MC	I209.000.01	AP(Angina pectoris)	TLST15	91	91	5				0	0			1	1		1
F	69	MC	I2088.001.00	Stable angina	TLST15	91	91	7	23	1	84.03	2	1			1	1	1	1
M	73	MC	I2510.004.00	Native CAD(coronary artery disease), one vessel	TLST15	35	35	5	10	1	79.09	2	1			1	1	1	1
M	68	NR	G009.000.01	Bacterial meningitis	TLST15	84	84	4	17	1	89.53	2	1			1	1	1
M	67	MC	I480.000.00	Atrial fibrillation	TLST15	91	91	4				0	0			1	1
F	76	MC	I2510.006.00	Native CAD(coronary artery disease), three vessel	TLST15	91	91	10				0	0	1		1	1	1	1
F	67	MC	I480.000.00	Atrial fibrillation	TLST15	805	63	7				0	0			1	1		1
F	72	OS	M179.001.00	DJD(degenerative joint disease), knee	TLST15	266	60	3				0	0	1
M	61	MC	I109.001.00	Hypertension(arterial, essential, primary, systemic)	TLST15	30	30	3	12	1	95.92	1	1			1	1
M	64	MC	I119.000.02	HHD(hypertensive heart disease)	TLST15	79	42	5	25	1	77.31	2	1			1	1
M	60	MG	K6358.000.00	Other polyp of colon	TLST15	208	90	6				0	0
F	55	NR	G459.000.04	TIA (transient ischemic attack )	TLST15	84	84	10	8	1	95.88	1	1			1	1	1
M	53	MC	Z955.001.03	PCI(Percutanous coronary intervention) status	TLST15	91	91	5	15	1	99.96	1	1			1	1		1
F	67	NR	I639.000.00	Cerebral infarction, unspecified	TLST15	678	45	9	14	1	62.77	2	1			1	1	1
F	68	NR	I638.000.00	Other cerebral infarction	TLST15	220	91	2	18	1	93.66	1	1			1
F	60	MC	Z955.001.03	PCI(Percutanous coronary intervention) status	TLST15	91	91	4	15	0	107.36	1	1			1			1
M	72	MC	I2510.005.00	Native CAD(coronary artery disease), two vessel	TLST15	63	63	6	11	1	87.91	2	1			1	1		1
M	69	NR	E785.000.01	Hyperlipidemia	TLST15	182	42	4	18	1	88.48	2	1			1
M	41	MC	G450.000.01	VBI (vertebro-basilar insufficiency)	TLST15	637	91	4	12	1	116.54	1	1				1	1
F	30	MN	Z940.000.02	Renal transplatation status	TLST15	350	60	9	14	1	63.79	2	1
F	70	MC	I119.000.02	HHD(hypertensive heart disease)	TLST15	525	91	4		1	89.06	2	1				1
M	72	NR	I639.000.00	Cerebral infarction, unspecified	TLST15	718	84	8	11	1	97.82	1	1			1	1
M	56	MC	I480.000.00	Atrial fibrillation	TLST15	91	91	5	24	1	93.88	1	1			1	1
F	72	MC	I495.000.00	Sick sinus syndrome	TLST15	63	63	8				0	0			1	1
M	71	MC	I209.000.01	AP(Angina pectoris)	TLST15	91	91	4		1	66.45	2	1			1	1		1
F	60	FM	K210.001.00	Reflux esophagitis	TLST15	275	30	7				0	0
F	66	OS	M179.001.00	DJD(degenerative joint disease), knee	TLST15	118	30	2				0	0	1	1
F	64	MC	R002.000.00	Palpitations	TLST15	679	63	7				0	0			1	1
F	73	NR	G22.000.00	Parkinsonism in diseases classified elsewhere	TLST15	154	35	5	24	1	83.08	2	1	1			1	1
M	46	FM	E119.005.01	Type Ⅱ DM(diabetes mellitus)	TLST15	180	35	6	11	1	119.76	1	1		1			1
F	45	NR	G510.000.00	Bell's palsy	TLST15	511	84	6	7	0	120.14	1	1	1
M	68	MC	I2088.003.00	Angina of effort	TLST15	35	35	7		1	90.86	1	1			1	1	1	1
M	55	MG	K6358.000.00	Other polyp of colon	TLST15	418	30	6	66	1	89.75	2	1				1
M	83	MC	I210.002.04	STEMI(ST elevation myocardial infarction), anteroseptal	TLST15	720	90	3	14	1	85.3	2	1			1			1
F	85	MC	I422.000.01	Hypertrophic cardiomyopathy	TLST15	61	61	5				0	0			1	1	1	1
F	74	MC	J810.000.00	Acute pulmonary edema	TLST15	56	56	9	9	0	95.98	1	1			1		1			1
F	77	MC	I351.002.00	Nonrheumatic aortic(valve) regurgitation	TLST15	318	56	6	14	1	65.16	2	1				1
F	62	MC	I2510.005.00	Native CAD(coronary artery disease), two vessel	TLST15	32	32	7	19	1	98.78	1	1			1	1		1
M	53	MC	I2510.005.00	Native CAD(coronary artery disease), two vessel	TLST15	91	91	8				0	0			1	1	1	1
F	61	MC	I119.000.00	Hypertensive heart disease without (congestive) heart failure	TLST15	103	63	3	17	1	67.2	2	1			1	1
M	64	MC	I209.000.01	AP(Angina pectoris)	TLST15	91	91	4	12	1	80.15	2	1			1	1		1
F	73	MC	I050.000.01	MS(mitral stenosis), rheumatic	TLST15	345	65	6	10	1	88.07	2	1			1		1
M	37	NS	S06020.000.00	Concussion with loss of consciousness of brief duration[less than 30 minutes], without open intracranial wound	TLST15	444	91	3	10	1	119.86	1	1					1
M	38	MG	K6359.000.01	Polyp of colon	TLST15	63	35	1				0	0
M	71	MG	K210.001.00	Reflux esophagitis	TLST15	90	90	6				0	0
F	78	MC	I119.000.02	HHD(hypertensive heart disease)	TLST15	91	91	4				0	0			1	1
F	66	MC	I119.000.02	HHD(hypertensive heart disease)	TLST15	30	30	4	8	1	92.51	1	1			1	1
F	65	MC	I119.000.02	HHD(hypertensive heart disease)	TLST15	91	91	6	13	0	105.15	1	1			1	1	1
M	72	NR	I480.000.00	Atrial fibrillation	TLST15	351	61	4	8	1	87.47	2	1	1		1	1	1
F	67	OS	M4806.000.00	Spinal stenosis, lumbar region	TLST15	360	90	4				0	0	1
F	76	MC	I672.002.00	Atheroma of carotid artery	TLST15	91	91	4				0	0			1	1
M	71	MC	R42.003.00	Dizziness	TLST15	182	91	10	15	1	92.8	1	1			1	1	1	1
M	53	MC	I109.001.00	Hypertension(arterial, essential, primary, systemic)	TLST15	91	91	4	23	1	70.76	2	1			1	1
F	72	NR	F009.000.02	Alzheimer's dementia(G30.9+)	TLST15	635	90	3	13	1	90.57	1	1
F	61	OS	M4316.000.01	Degenerative spondylolisthesis, lumbar region	TLST15	270	90	4	14	1	104.46	1	1	1
F	80	OS	S72080.000.00	Fracture of other parts of neck of femur, closed	TLST15	84	56	5	29	1	70.7	2	1	1
M	45	MC	Z955.001.02	Balloon & stent angioplasty	TLST15	91	91	7				0	0			1	1	1	1
M	68	OS	M1997.000.05	OA(osteoarthrosis) ankle	TLST15	102	60	3				0	0
M	54	MC	I119.000.02	HHD(hypertensive heart disease)	TLST15	91	91	4	10	1	93.96	1	1			1	1
F	66	MC	I201.004.00	Variant angina	TLST15	91	91	7	14	1	74.57	2	1			1	1		1
M	34	FM	K3188.011.00	gastric spasm	TLST15	60	60	2	11	1	102.71	1	1
M	71	MC	Z955.001.03	PCI(Percutanous coronary intervention) status	TLST15	91	91	7	14	1	75.39	2	1			1	1		1
M	71	MC	I2510.005.00	Native CAD(coronary artery disease), two vessel	TLST15	692	91	5	8	1	65.73	2	1			1	1	1	1
M	78	NR	I639.000.00	Cerebral infarction, unspecified	TLST15	567	84	10				0	0			1	1	1
F	59	MC	I119.000.02	HHD(hypertensive heart disease)	TLST15	182	91	6	10	1	88.67	2	1			1	1	1	1
M	55	MC	I2519.005.02	Coronary 2 vessel disease	TLST15	77	77	3	19	1	75.17	2	1			1			1
M	57	MC	I201.004.00	Variant angina	TLST15	151	91	5		1	89.64	2	1			1			1
M	53	MC	Z955.001.03	PCI(Percutanous coronary intervention) status	TLST15	91	91	5	13	1	74.59	2	1			1	1		1
M	75	MC	I480.000.00	Atrial fibrillation	TLST15	490	35	5	16	1	78.99	2	1			1	1		1			1
M	70	FM	R1049.000.00	Unspecified abdominal pain	TLST15	90	30	2	11	1	81.82	2	1			1		1
M	83	MC	Z951.000.01	Presence of CABG(coronary artery bypass graft)	TLST15	91	91	5	14	1	74.67	2	1			1	1		1
F	46	MG	K269.000.01	DU(duodenal ulcer)	TLST15	137	32	4	5	1	111.82	1	1
F	70	MC	I639.011.00	Ischemic stroke	TLST15	91	91	5	16	1	75.84	2	1			1	1	1
F	65	OS	M4806.000.00	Spinal stenosis, lumbar region	TLST15	132	42	3				0	0	1
M	43	MC	I2088.001.00	Stable angina	TLST15	147	56	6	15	1	72.88	2	1			1	1		1
M	43	MC	I109.001.00	Hypertension(arterial, essential, primary, systemic)	TLST15	91	91	8				0	0				1
M	68	MC	I2510.004.00	Native CAD(coronary artery disease), one vessel	TLST15	182	91	6	21	1	89.97	2	1			1	1		1
F	82	OS	S7230.000.02	Closed fracture of proximal shaft, femur	TLST15	563	30	4	13	1	74.23	2	1	1	1		1
F	61	OS	S8320.000.00	Tear of medial meniscus, traumatic	TLST15	60	30	4	17	1	97.32	1	1	1
M	46	FM	I248.002.00	Coronary insufficiency	TLST15	30	30	4				0	0			1	1		1
M	64	PR	S0640.000.01	Traumatic EDH(epidural hemarrhage)	TLST15	56	56	11	23	1	62.26	2	1			1		1
F	64	MC	I2088.001.00	Stable angina	TLST15	91	91	5	8	1	96.86	1	1			1	1	1	1
M	69	MG	C189.000.01	Cancer of colon, unspecified	TLST15	60	30	1	11	1	90.68	1	1
F	49	S008	R05.000.00	Cough	TLST15	30	30	9	9	1	107.62	1	1	1
M	70	MG	K210.001.00	Reflux esophagitis	TLST15	450	90	5	13	1	90.05	1	1
F	59	OS	M2321.000.00	Derangement of meniscus due to old tear or injury, medial meniscus	TLST15	30	30	5	18	1	76.08	2	1	1
F	63	NR	I639.000.00	Cerebral infarction, unspecified	TLST15	147	63	6	22	0	103.69	1	1			1	1
M	28	MN	N040.000.02	MCNS(minimal change nephrotic syndrome )	TLST15	633	70	5	11	1	111.32	1	1		1
F	83	MC	I209.000.01	AP(Angina pectoris)	TLST15	91	91	5				0	0			1	1		1
F	38	MG	K921.000.00	Melena	TLST15	56	56	4		1	111.51	1	1
M	61	MC	I252.000.00	Old myocardial infarction	TLST15	91	91	7	16	1	74.52	2	1			1	1	1	1
M	69	MC	Z955.001.03	PCI(Percutanous coronary intervention) status	TLST15	91	91	6	20	1	85.69	2	1			1	1	1	1
M	64	MC	I255.000.01	ICMP(ischemic cardiomyopahty)	TLST15	91	91	8	14	1	76.41	2	1			1	1	1	1
M	79	MC	I2510.006.00	Native CAD(coronary artery disease), three vessel	TLST15	91	91	7				0	0			1	1	1	1
M	78	EN	K219.000.01	GERD(Gastroesophageal reflux disease )	TLST15	60	60	3	17	1	91.47	1	1
F	73	MC	I2510.004.00	Native CAD(coronary artery disease), one vessel	TLST15	189	91	5	21	1	74.26	2	1			1	1		1
F	77	MC	I2088.001.00	Stable angina	TLST15	100	100	5	14	1	69.02	2	1			1			1
F	74	OS	M179.000.04	DA(Degenerative arthritis), knee	TLST15	90	90	2				0	0	1
F	72	MG	F453.008.00	Psychogenic forms of dyspepsia	TLST15	273	56	5	14	1	75.94	2	1
F	55	MG	K253.000.01	Acute gastric ulcer	TLST15	358	90	4				0	0					1
M	73	MC	I209.000.01	AP(Angina pectoris)	TLST15	91	91	6				0	0			1	1		1
F	67	MG	D131.004.00	Gastric SMT(submucosal tumor), benign	TLST15	540	90	8	9	1	93.81	1	1				1
M	79	NR	I639.000.00	Cerebral infarction, unspecified	TLST15	455	35	7	16	1	67.18	2	1			1	1	1
M	30	MG	K6359.000.00	Polyp of colon unspecified	TLST15	56	56	4	6	1	109.77	1	1
F	64	MC	Q245.003.00	Myocardial bridge	TLST15	91	91	6	13	1	80.33	2	1			1	1		1
M	62	MC	I493.000.01	VPC(ventricular premature contracture)	TLST15	91	91	4	19	1	95.74	1	1			1	1
M	74	NR	I639.012.00	Cerebellar infarction	TLST15	655	84	7		1	82.73	2	1			1	1
M	63	MG	C189.000.01	Cancer of colon, unspecified	TLST15	112	56	5	12	1	81.72	2	1
M	48	MC	I2510.004.00	Native CAD(coronary artery disease), one vessel	TLST15	91	91	5				0	0			1	1		1
M	54	MC	Z955.001.02	Balloon & stent angioplasty	TLST15	91	91	5				0	0			1		1	1
F	71	MH	E274.005.00	Adrenal insufficiency	TLST15	200	30	5	25	1	75.31	2	1				1
F	51	GS	C1690.000.01	EGC(early gastric cancer)	TLST15	30	30	2	17	1	102.79	1	1
M	61	MC	Z955.001.03	PCI(Percutanous coronary intervention) status	TLST15	91	91	5				0	0			1	1		1
F	69	MC	I480.000.00	Atrial fibrillation	TLST15	294	98	4	16	1	95.14	1	1			1	1
F	68	MC	I471.005.00	PSVT(paroxysmal supraventricular tachycardia)	TLST15	91	91	4	16	1	91.69	1	1			1		1
F	74	MC	I2088.001.00	Stable angina	TLST15	157	35	2		1	85.76	2	1			1			1
M	37	OS	S300.003.00	Contusion of back	TLST15	304	60	5	20	1	93.46	1	1	1
M	72	MC	I672.002.00	Atheroma of carotid artery	TLST15	91	91	4	14	1	85.82	2	1			1	1
F	58	MC	I2510.004.00	Native CAD(coronary artery disease), one vessel	TLST15	91	91	8	13	1	95.5	1	1			1		1	1
F	66	MN	D179.001.01	Angiomyolipoma	TLST15	112	56	11	17	1	68.46	2	1				1	1
F	89	MC	S0650.000.00	Traumatic subdural hemorrhage without open intracranial wound	TLST15	217	63	5				0	0			1	1	1	1
M	49	MC	I2140.000.00	Acute subendocardial myocardial infarction, anterior wall	TLST15	84	56	4	17	1	89.06	2	1			1			1
F	52	MC	I7100.000.00	Dissection of thoracic aorta	TLST15	468	56	5	13	1	100.57	1	1			1	1	1	1
M	61	NR	I639.000.00	Cerebral infarction, unspecified	TLST15	182	91	8				0	0			1	1
M	58	MC	I2510.004.00	Native CAD(coronary artery disease), one vessel	TLST15	91	91	6	16	1	76.11	2	1			1			1
M	64	MC	I119.000.02	HHD(hypertensive heart disease)	TLST15	70	70	5				0	0			1	1
M	29	MC	I159.000.02	Secondary malignant HTN(hypertension)	TLST15	455	91	4	10	1	105.06	1	1			1	1
M	56	MC	I2510.006.00	Native CAD(coronary artery disease), three vessel	TLST15	434	63	6	13	1	98.85	1	1			1			1
F	75	MC	L039.000.00	Cellulitis, unspecified	TLST15	713	35	15	11	1	63.4	2	1			1	1	1	1
F	65	MC	I209.000.01	AP(Angina pectoris)	TLST15	364	91	4	15	1	96.18	1	1					1	1
F	77	MP	J47.000.00	Bronchiectasis	TLST15	112	56	10	26	0	111.68	1	1		1		1	1
M	75	NR	G22.000.00	Parkinsonism in diseases classified elsewhere	TLST15	161	35	9	19	1	83.64	2	1			1	1
M	56	MC	I2140.000.00	Acute subendocardial myocardial infarction, anterior wall	TLST15	245	35	8	22	1	96.94	1	1			1	1		1		1
M	57	MC	I2510.005.00	Native CAD(coronary artery disease), two vessel	TLST15	210	63	4	16	1	87.39	2	1			1	1		1
M	61	FM	G933.000.01	CFS (chronic fatigue syndrome)	TLST15	742	70	9	10	1	92.28	1	1	1			1	1
M	74	MC	I209.000.01	AP(Angina pectoris)	TLST15	91	91	5				0	0			1	1		1
F	58	MG	D126.003.00	Adenoma of colon	TLST15	84	84	6	14	1	98.87	1	1
M	76	MC	I2149.000.00	Acute subendocardial myocardial infarction, unspecified site	TLST15	130	35	6	32	1	72.78	2	1			1	1		1
M	58	MC	Z955.001.03	PCI(Percutanous coronary intervention) status	TLST15	91	91	7	16	1	101.68	1	1			1			1
M	41	MC	I2141.000.00	Acute subendocardial myocardial infarction, inferior wall	TLST15	734	38	5	24	1	88.76	2	1			1	1		1
M	60	MN	Z940.000.02	Renal transplatation status	TLST15	699	50	6	15	1	78.58	2	1				1	1
F	61	MC	Z955.001.01	Stent angioplasty	TLST15	708	91	5	19	1	97.84	1	1			1	1		1
M	64	MC	Z955.001.02	Balloon & stent angioplasty	TLST15	91	91	6	19	1	90.78	1	1			1	1		1
M	55	MC	Z955.001.03	PCI(Percutanous coronary intervention) status	TLST15	84	84	5				0	0			1	1	1	1
M	53	MC	Z955.001.03	PCI(Percutanous coronary intervention) status	TLST15	30	30	8				0	0			1	1	1	1
M	45	NR	I639.000.00	Cerebral infarction, unspecified	TLST15	672	84	7	10	1	107.34	1	1			1	1	1
F	58	S008	B169.001.01	Hepatitis B	TLST15	343	50	5	16	1	104.66	1	1					1
F	71	MC	I200.000.00	Unstable angina	TLST15	64	35	5	11	1	94.37	1	1			1	1		1
F	74	MG	K210.001.00	Reflux esophagitis	TLST15	112	84	5	16	1	87.91	2	1
M	69	NR	H811.000.01	BPPV(benign positional paroxysmal vertigo )	TLST15	371	30	6	12	1	87.24	2	1					1
F	77	OS	S32090.006.00	Compression fracture of lumbar spine, closed	TLST15	60	60	3				0	0
M	58	MC	I219.000.00	Acute myocardial infarction, unspecified	TLST15	91	91	7				0	0			1	1		1
M	54	MC	I209.000.01	AP(Angina pectoris)	TLST15	30	30	8				0	0			1	1		1
F	84	MC	I200.000.00	Unstable angina	TLST15	637	91	6				0	0			1	1	1	1
F	71	MG	K259.000.02	GU(gastric ulcer)	TLST15	90	90	4	14	1	73.07	2	1
M	74	PR	G931.001.00	Hypoxic brain damage	TLST15	320	64	6	15	1	97.08	1	1
M	73	NR	G009.000.01	Bacterial meningitis	TLST15	659	84	7				0	0			1		1
M	73	MC	I517.000.00	Cardiomegaly	TLST15	91	91	3	14	1	89.55	2	1			1	1	1	1
M	62	NR	I639.000.00	Cerebral infarction, unspecified	TLST15	84	84	8				0	0			1	1	1
F	68	MC	I209.000.01	AP(Angina pectoris)	TLST15	189	91	5				0	0			1	1	1	1
M	74	MC	Z955.001.03	PCI(Percutanous coronary intervention) status	TLST15	91	91	6	19	1	85.02	2	1			1		1	1
M	48	MC	K297.000.01	Gastritis	TLST15	245	63	8				0	0			1	1		1
F	77	MC	I480.000.00	Atrial fibrillation	TLST15	91	91	6	16	1	80.77	2	1			1					1
M	53	MC	I420.000.01	DCMP(dilated cardiomyopathy)	TLST15	385	35	6	22	1	105.31	1	1			1	1	1	1
F	57	MC	I209.000.01	AP(Angina pectoris)	TLST15	774	40	3	24	1	96.63	1	1				1		1
F	75	OS	M4806.000.00	Spinal stenosis, lumbar region	TLST15	150	30	4	21	1	61.72	2	1
M	72	MC	I7029.002.00	PAOD (peripheral arteriosclerotic occlusive disease)	TLST15	371	35	4	12	1	107.39	1	1			1			1
M	54	MC	Z955.001.03	PCI(Percutanous coronary intervention) status	TLST15	71	71	6	11	1	81.97	2	1			1	1		1
M	38	MN	N200.000.07	Renal stone, left	TLST15	65	65	5				0	0
M	64	MC	I119.000.02	HHD(hypertensive heart disease)	TLST15	91	91	6	12	1	90.78	1	1			1	1
M	64	MC	Z955.001.03	PCI(Percutanous coronary intervention) status	TLST15	71	71	4	22	1	78.24	2	1			1	1		1
M	53	MC	I480.000.00	Atrial fibrillation	TLST15	91	91	6				0	0			1	1
F	52	ME	E063.001.00	Hashimoto's thyroiditis	TLST15	92	92	3	10	1	105.97	1	1					1
F	65	PR	E039.000.01	Hypothyroidism	TLST15	56	56	3	17	1	95.13	1	1	1
F	76	NR	F019.000.01	Vascular dementia	TLST15	114	37	6	9	1	84.56	2	1			1
M	85	MH	M8895.000.00	Paget's disease of bone, pelvic region and thigh	TLST15	191	56	6	19	1	62.26	2	1	1								1
M	76	NR	I639.000.00	Cerebral infarction, unspecified	TLST15	763	91	10				0	0			1	1	1
F	50	MC	Z951.000.01	Presence of CABG(coronary artery bypass graft)	TLST15	91	91	7	17	1	84.68	2	1			1	1		1
M	70	MH	N10.003.03	APN(acute pyelonephritis), left	TLST15	182	35	4	28	1	69.96	2	1					1
F	72	FM	I6358.000.00	Cerebral infarction due to unspecified occlusion or stenosis of other cerebral artery	TLST15	159	50	6	18	1	92.08	1	1			1	1
M	55	MC	I219.000.00	Acute myocardial infarction, unspecified	TLST15	91	91	6	13	1	78.62	2	1			1	1		1
M	58	MC	I2149.001.00	NSTEMI(Non-ST elevation myocardial infarction), unspecified site	TLST15	84	56	7	19	1	87.88	2	1			1	1	1	1
F	58	FM	B169.001.01	Hepatitis B	TLST15	168	56	6	6	1	98.87	1	1				1
M	68	MC	I209.000.01	AP(Angina pectoris)	TLST15	91	91	5				0	0			1			1
F	64	FM	E780.000.01	Hypercholesterolemia	TLST15	30	30	2	14	1	96.86	1	1
M	57	MC	E119.000.01	NIDDM(Non-insulin-dependent diabetes mellitus)	TLST15	91	91	7	18	1	90.8	1	1			1		1
M	52	MG	K922.001.00	UGI(Upper gastrointestinal) bleeding	TLST15	92	32	4				0	0					1
M	51	MC	Z951.000.01	Presence of CABG(coronary artery bypass graft)	TLST15	91	91	5	26	1	88.9	2	1			1	1	1
F	57	NR	G4311.000.00	Migraine with aura [classical migraine] with status migainosus	TLST15	168	63	4		1	107.44	1	1
F	78	MC	I255.000.01	ICMP(ischemic cardiomyopahty)	TLST15	54	54	6	6	1	81.58	2	1			1	1		1		1
M	68	MC	R074.000.01	Chest pain	TLST15	55	55	4	10	1	91.32	1	1			1
M	52	MC	I119.000.02	HHD(hypertensive heart disease)	TLST15	455	91	4				0	0			1	1
F	76	ME	G632.000.00	Diabetic polyneuropathy (E10-E14+ with common fourth character .4)	TLST15	164	36	5	19	1	87.13	2	1				1	1
M	64	MC	K661.000.00	Hemoperitoneum	TLST15	513	42	5	24	1	69.8	2	1			1	1	1
F	71	FM	I110.000.00	Hypertensive heart disease with(congestive) heart failure	TLST15	148	30	13	12	1	92.21	1	1				1
F	65	MC	I100.000.00	Hypertension, benign	TLST15	98	91	3				0	0			1	1
M	80	NR	I639.000.00	Cerebral infarction, unspecified	TLST15	658	56	7				0	0	1		1	1
F	68	MG	A090.004.00	Infectious colitis	TLST15	98	42	6	13	1	92.65	1	1
M	57	NR	I639.000.00	Cerebral infarction, unspecified	TLST15	252	84	4	18	1	84.19	2	1			1
F	75	MC	I119.000.02	HHD(hypertensive heart disease)	TLST15	91	91	4		1	88.68	2	1			1	1
M	65	MC	I2510.006.00	Native CAD(coronary artery disease), three vessel	TLST15	91	91	5	16	1	94.23	1	1			1		1	1
F	65	NS	M512.000.02	HIVD(Herniated intervertebral disc), lumbar region	TLST15	56	30	4	16	1	96.72	1	1
F	63	MC	I480.000.00	Atrial fibrillation	TLST15	63	63	6	15	1	98.09	1	1			1	1
F	84	MC	Z035.000.00	Observation for other suspected cardiovascular diseases	TLST15	40	40	2	26	1	85.62	2	1				1	1
F	65	MC	I441.002.02	Mobitz block, type Ⅱ	TLST15	707	98	9	17	1	90.92	1	1			1	1		1
F	57	NS	M512.000.02	HIVD(Herniated intervertebral disc), lumbar region	TLST15	120	30	14	23	1	80.62	2	1	1		1	1		1
F	86	MC	I509.000.01	Heart failure	TLST15	33	33	6				0	0			1					1
M	56	MC	Z955.001.03	PCI(Percutanous coronary intervention) status	TLST15	722	60	10	11	1	93.88	1	1			1	1	1	1
F	61	NR	F329.000.01	Depressive episode	TLST15	532	84	12				0	0				1
F	72	OS	M4807.000.00	Spinal stenosis, lumbosacral region	TLST15	180	90	2	17	1	87.39	2	1					1		1
M	66	MC	I209.000.01	AP(Angina pectoris)	TLST15	91	91	3				0	0			1			1
F	82	OS	S32090.006.00	Compression fracture of lumbar spine, closed	TLST15	210	30	4	12	1	81.46	2	1	1
F	70	MC	I119.000.02	HHD(hypertensive heart disease)	TLST15	182	91	5	16	1	88.2	2	1			1	1
F	52	NR	F329.000.01	Depressive episode	TLST15	657	60	4				0	0			1		1
F	60	NR	G250.000.00	Essential tremor	TLST15	35	35	3				0	0
F	57	OS	M179.000.02	Osteoarthrosis, knee	TLST15	240	60	3	9	1	96.18	1	1	1
M	46	MC	Z955.001.03	PCI(Percutanous coronary intervention) status	TLST15	266	91	7	13	1	93.23	1	1			1	1		1
F	64	NR	G441.000.01	Vascular headache	TLST15	140	56	9				0	0	1
M	48	MC	R074.000.01	Chest pain	TLST15	91	91	6	8	1	108.47	1	1			1	1	1
M	71	MG	K6358.000.00	Other polyp of colon	TLST15	90	90	5	11	1	88.09	2	1				1	1
F	75	MC	I480.000.00	Atrial fibrillation	TLST15	280	35	9	16	1	92.31	1	1			1	1	1
F	74	NR	G20.000.00	Parkinson's disease	TLST15	730	56	7				0	0			1
M	60	NR	I639.002.00	MCA(middle cerebral artery) infarction	TLST15	336	56	11	17	1	84.5	2	1			1		1
M	70	MG	K210.001.00	Reflux esophagitis	TLST15	112	56	5				0	0
F	61	MC	Z955.001.03	PCI(Percutanous coronary intervention) status	TLST15	119	35	5	29	1	67.2	2	1			1	1		1
F	71	MC	Z955.001.03	PCI(Percutanous coronary intervention) status	TLST15	716	85	5	24	1	67.02	2	1			1	1		1
M	46	FM	I101.000.00	Hypertension, malignant	TLST15	354	84	5	17	1	96.84	1	1				1	1
F	72	MC	Z955.001.03	PCI(Percutanous coronary intervention) status	TLST15	91	91	8	24	1	78.37	2	1			1	1		1
M	64	MC	Z955.001.03	PCI(Percutanous coronary intervention) status	TLST15	84	84	7	13	1	82.16	2	1			1	1		1
M	77	MC	I480.000.00	Atrial fibrillation	TLST15	378	63	3	14	1	74.06	2	1			1
M	59	MC	Z955.001.03	PCI(Percutanous coronary intervention) status	TLST15	91	91	6	11	1	87.26	2	1			1	1		1
M	63	MC	Z955.001.03	PCI(Percutanous coronary intervention) status	TLST15	91	91	7	14	1	90.99	1	1			1		1	1
M	49	MG	I81.000.00	Portal vein thrombosis	TLST15	213	120	6	7	1	113.53	1	1				1
M	39	MN	R80.003.00	PRU(proteinuria)	TLST15	305	65	5				0	0				1
F	31	OS	M511.000.00	Lumbar and other intervertebral disc disorders with radiculopathy (G55.1*)	TLST15	105	60	4				0	0	1
M	56	MC	I2510.006.00	Native CAD(coronary artery disease), three vessel	TLST15	672	84	9				0	0			1	1	1	1
M	62	NR	I639.000.00	Cerebral infarction, unspecified	TLST15	168	84	6	10	1	92.06	1	1			1	1
F	72	NR	I6350.000.00	Cerebral infarction due to unspecified occlusion or stenosis of middle cerebral artery	TLST15	161	42	9	23	1	93.71	1	1			1	1
M	31	MR	M450.000.00	Ankylosing spondylitis, multiple sites in spine	TLST15	182	35	2	15	1	107.6	1	1
M	74	MC	R073.000.00	Other chest pain	TLST15	30	30	1				0	0
F	76	MC	Z955.001.03	PCI(Percutanous coronary intervention) status	TLST15	91	91	8	10	1	77.43	2	1			1	1		1
M	50	MG	K210.001.00	Reflux esophagitis	TLST15	56	56	4		1	99.7	1	1			1
M	37	MC	I2149.000.00	Acute subendocardial myocardial infarction, unspecified site	TLST15	98	35	8	11	1	108.73	1	1				1		1
M	70	PR	I610.002.00	ICH(Intracerebral hemorrhage), hypertensive, basal ganglia	TLST15	322	70	6	11	1	98.57	1	1				1
M	46	MN	N209.000.03	Urinary stone	TLST15	160	80	5		1	92.08	1	1				1	1
F	69	NR	F328.001.00	Atypical depression	TLST15	493	77	4	14	1	95.7	1	1
F	74	MC	I252.000.00	Old myocardial infarction	TLST15	91	91	4	16	1	66.55	2	1			1			1
M	62	MC	I2088.001.00	Stable angina	TLST15	343	63	6	10	1	70.02	2	1			1		1	1
F	56	MG	D131.004.00	Gastric SMT(submucosal tumor), benign	TLST15	60	60	4				0	0
F	62	MC	I493.000.01	VPC(ventricular premature contracture)	TLST15	141	56	3		1	94.67	1	1
M	50	MC	I211.002.00	STEMI(ST elevation myocardial infarction), inferior(wall)	TLST15	583	35	8	18	1	92.96	1	1			1	1	1	1
F	55	MC	I119.000.02	HHD(hypertensive heart disease)	TLST15	252	63	7	20	1	100.98	1	1			1	1
F	104	MC	I420.000.01	DCMP(dilated cardiomyopathy)	TLST15	258	91	6				0	0			1	1		1
M	63	MN	E149.000.02	DM(diabetes mellitus)	TLST15	612	60	3	15	1	81.72	2	1				1	1	1
F	75	MC	I480.000.00	Atrial fibrillation	TLST15	84	84	5				0	0			1	1
M	71	MC	K550.007.00	Mesenteric (artery,vein) infarction	TLST15	208	91	6	16	1	65.73	2	1			1	1
M	67	OS	M754.000.00	Impingement syndrome of shoulder	TLST15	127	60	5	16	1	71.45	2	1	1
M	51	MC	I2149.000.00	Acute subendocardial myocardial infarction, unspecified site	TLST15	343	35	9				0	0			1	1	1	1
F	75	PR	M755.000.00	Bursitis of shoulder	TLST15	247	35	6	14	1	66.08	2	1				1
M	48	MC	I255.000.01	ICMP(ischemic cardiomyopahty)	TLST15	134	42	4	23	1	101.11	1	1			1	1		1
F	20	MC	R558.000.00	Other syncope and collapse	TLST15	84	84	3	7	1	94.58	1	1
F	34	MC	I428.000.01	Other cardiomyopathy	TLST15	214	35	7	7	0	147.78	1	1			1			1		1
M	59	NR	G253.001.00	Drug-induced myoclonus	TLST15	395	84	6	20	1	73.9	2	1			1		1
M	77	MC	I2510.004.00	Native CAD(coronary artery disease), one vessel	TLST15	175	91	6	14	1	64.41	2	1			1	1		1
M	72	MC	I2149.000.00	Acute subendocardial myocardial infarction, unspecified site	TLST15	329	35	6	12	1	93.2	1	1			1	1		1
M	70	MC	I2510.005.00	Native CAD(coronary artery disease), two vessel	TLST15	190	35	6	15	1	61.52	2	1			1	1	1	1
M	68	MG	R1049.000.00	Unspecified abdominal pain	TLST15	174	34	4	15	1	93.74	1	1	1
F	57	MC	I252.000.00	Old myocardial infarction	TLST15	561	58	5	17	1	79.43	2	1			1	1	1	1
F	60	NR	G250.000.00	Essential tremor	TLST15	105	56	3	10	1	88.05	2	1
F	70	NR	I639.012.00	Cerebellar infarction	TLST15	191	30	7	9	1	74.7	2	1			1	1		1
M	73	OS	I109.001.00	Hypertension(arterial, essential, primary, systemic)	TLST15	60	60	3	16	1	78.1	2	1				1	1		1
F	27	FM	R10405.000.00	Epigastric abdominal tenderness	TLST15	144	60	15	9	1	102.59	1	1	1	1
M	70	MC	I2510.005.00	Native CAD(coronary artery disease), two vessel	TLST15	84	33	4	15	1	75.92	2	1			1			1
M	60	MC	I480.000.00	Atrial fibrillation	TLST15	91	91	5	15	1	79.52	2	1			1	1	1
F	71	MC	Z955.001.01	Stent angioplasty	TLST15	91	91	4				0	0			1			1
M	75	MC	Z955.001.01	Stent angioplasty	TLST15	91	91	4	17	1	76.05	2	1			1	1		1
M	63	MC	I2088.001.00	Stable angina	TLST15	242	41	1				0	0			1			1
M	59	MC	I2510.004.00	Native CAD(coronary artery disease), one vessel	TLST15	649	35	6	11	1	81.04	2	1			1	1	1	1
F	61	FM	G530.000.03	Postherpetic neuralgia (B02.2+)	TLST15	160	70	6	9	1	103.12	1	1				1
F	60	NR	I652.001.00	Carotid artery stenosis	TLST15	182	84	4		1	95.54	1	1			1	1
M	82	MC	R074.001.00	Atypical chest pain	TLST15	30	30	1	13	1	80.76	2	1
F	90	MN	M4656.000.00	Other infective spondylopathies, lumbar region	TLST15	370	60	7				0	0	1			1
M	74	PR	I610.002.01	ICH(Intracerebral hemorrhage), basal ganglia	TLST15	316	56	6	22	1	87.55	2	1			1	1					1
M	73	MC	I712.001.00	Ascending aortic aneurysm	TLST15	150	35	10	18	1	64.12	2	1			1	1		1
F	74	MC	I119.000.02	HHD(hypertensive heart disease)	TLST15	98	98	4	14	1	91.32	1	1			1	1
M	88	MC	I7029.002.00	PAOD (peripheral arteriosclerotic occlusive disease)	TLST15	91	91	6				0	0			1	1	1	1
M	77	MC	I420.000.01	DCMP(dilated cardiomyopathy)	TLST15	418	35	7	19	1	82.86	2	1	1		1	1		1
M	71	MC	I200.000.00	Unstable angina	TLST15	63	63	3	22	1	83.38	2	1				1		1
F	76	MC	I480.000.00	Atrial fibrillation	TLST15	91	63	9	12	1	91.66	1	1	1		1	1				1
F	86	GS	C20.000.01	Rectal cancer	TLST15	60	60	3		1	87.07	2	1
M	47	MC	R550.000.00	Vasovagal syncope	TLST15	30	30	1	7	1	102.29	1	1
M	58	MC	I2510.004.00	Native CAD(coronary artery disease), one vessel	TLST15	340	60	7				0	0			1			1
M	53	MC	I2510.004.00	Native CAD(coronary artery disease), one vessel	TLST15	91	91	6	14	1	83.52	2	1			1			1
M	71	MC	I2088.003.00	Angina of effort	TLST15	126	63	7				0	0			1	1		1
F	30	S008	R074.001.00	Atypical chest pain	TLST15	30	30	3				0	0
M	72	MC	I420.000.01	DCMP(dilated cardiomyopathy)	TLST15	63	63	8	16	1	72.23	2	1			1			1		1
M	59	MC	I2510.005.00	Native CAD(coronary artery disease), two vessel	TLST15	91	91	6	14	1	97.78	1	1			1		1	1
M	58	MC	I209.000.01	AP(Angina pectoris)	TLST15	91	91	5	14	1	96.99	1	1			1			1
F	60	MC	I119.000.02	HHD(hypertensive heart disease)	TLST15	91	91	5	15	1	96.01	1	1				1
F	64	MC	I480.000.00	Atrial fibrillation	TLST15	91	91	5	17	1	88.5	2	1			1	1	1
M	65	MG	K227.000.00	Barrett's esophagus	TLST15	256	84	5				0	0
M	49	MG	R1012.000.00	Epigastric pain	TLST15	109	53	5				0	0					1
M	67	MN	N051.004.00	Focal segmental glomerulonrphritis	TLST15	550	30	9	12	1	91.05	1	1				1	1		1
F	55	PR	I610.003.01	ICH(Intracerebral hemorrhage), thalamus	TLST15	424	60	5				0	0				1	1
F	60	NR	G442.000.03	Tension headache	TLST15	84	84	5				0	0
M	63	MC	I119.000.02	HHD(hypertensive heart disease)	TLST15	91	91	5	19	1	67.35	2	1			1	1	1
M	55	ME	N083.000.00	Glomerular disorders in diabetes mellitus (E10-E14+ with common fourth character .2)	TLST15	182	91	5	11	1	92.09	1	1				1	1
F	61	FM	E119.000.01	NIDDM(Non-insulin-dependent diabetes mellitus)	TLST15	335	56	6	15	1	100.05	1	1				1	1
M	45	MC	I420.000.00	Dilated cardiomyopathy	TLST15	235	35	10	36	1	65.29	2	1			1	1		1
F	70	MC	Z955.001.03	PCI(Percutanous coronary intervention) status	TLST15	91	91	5	11	1	92.35	1	1			1	1	1	1
F	54	MR	M7970.000.00	Fibromyalgia, multiple sites	TLST15	744	56	10	24	1	76.58	2	1	1	1
F	77	OS	M4806.000.00	Spinal stenosis, lumbar region	TLST15	729	90	6				0	0	1
F	74	MC	I480.000.00	Atrial fibrillation	TLST15	126	63	6	13	1	72.63	2	1			1	1		1
M	59	FM	K589.000.01	IBS(irritable bowel syndrome)	TLST15	80	30	4	13	1	76.44	2	1
F	51	MG	D371.002.00	GIST(gastrointestinal stromal tumor) of stomach, uncertain behavior	TLST15	270	90	10	12	1	79.33	2	1
M	49	OS	M754.000.00	Impingement syndrome of shoulder	TLST15	30	30	7				0	0	1	1
F	63	NR	B029.001.01	Herpes zoster	TLST15	419	91	6	17	0	108.59	1	1			1	1	1
M	72	MG	K922.002.00	LGI(Lower gastrointestinal) bleeding	TLST15	84	56	4				0	0				1
M	49	MC	I2510.005.00	Native CAD(coronary artery disease), two vessel	TLST15	91	91	5				0	0			1			1
M	65	MG	C189.000.01	Cancer of colon, unspecified	TLST15	240	90	6	14	1	82.61	2	1					1	1
M	61	MC	I060.000.01	AS(aortic stenosis), rheumatic	TLST15	228	60	5	9	1	99.01	1	1			1	1	1
F	74	MC	Z035.000.00	Observation for other suspected cardiovascular diseases	TLST15	700	56	4		1	61.34	2	1						1
F	68	MC	Z955.001.03	PCI(Percutanous coronary intervention) status	TLST15	91	91	7				0	0			1	1		1
M	25	OS	M512.000.02	HIVD(Herniated intervertebral disc), lumbar region	TLST15	58	30	3				0	0	1
M	64	MC	I119.000.02	HHD(hypertensive heart disease)	TLST15	91	91	4				0	0			1	1
M	84	MC	I480.000.00	Atrial fibrillation	TLST15	574	63	3	18	1	80.4	2	1			1			1
M	49	MC	I200.000.00	Unstable angina	TLST15	607	57	4				0	0			1			1
F	78	NR	F03.000.01	Dementia	TLST15	168	84	6				0	0			1	1
M	37	MC	I219.000.00	Acute myocardial infarction, unspecified	TLST15	615	90	7				0	0			1	1		1
F	79	MC	I2510.004.00	Native CAD(coronary artery disease), one vessel	TLST15	486	38	4	17	1	63.36	2	1			1			1
F	76	MC	E149.000.02	DM(diabetes mellitus)	TLST15	180	180	6	16	1	70.55	2	1			1	1	1	1
F	52	MG	C189.000.01	Cancer of colon, unspecified	TLST15	70	35	1	12	1	97.92	1	1
F	77	OS	M751.001.01	Rotator cuff tear, nontraumatic	TLST15	337	30	2	19	1	84.37	2	1	1		1	1		1
F	69	MG	F453.008.00	Psychogenic forms of dyspepsia	TLST15	450	90	4				0	0
F	53	MC	I2510.004.00	Native CAD(coronary artery disease), one vessel	TLST15	98	91	4	9	1	105.23	1	1			1			1
M	64	MC	I2510.006.00	Native CAD(coronary artery disease), three vessel	TLST15	336	35	8	25	1	71.35	2	1			1	1	1	1
F	78	OS	S9200.000.00	Fracture of calcaneus, closed	TLST15	70	56	3	18	1	85.91	2	1
F	45	GS	D509.000.00	Iron deficiency anemia, unspecified	TLST15	30	30	2	11	1	106.16	1	1
F	59	MG	B181.000.02	Chronic hepatitis B	TLST15	210	30	3	15	1	79.49	2	1
F	68	OS	S8320.000.00	Tear of medial meniscus, traumatic	TLST15	131	30	2	11	1	86.04	2	1	1
F	64	MC	I672.002.00	Atheroma of carotid artery	TLST15	91	91	5	13	1	73.45	2	1				1	1
M	51	MC	R074.000.01	Chest pain	TLST15	210	63	3	19	1	99.93	1	1						1
M	55	MC	I119.000.02	HHD(hypertensive heart disease)	TLST15	91	91	4				0	0			1	1	1
M	62	MC	I672.002.00	Atheroma of carotid artery	TLST15	91	91	5	17	1	92.5	1	1				1	1
F	75	MC	I509.000.01	Heart failure	TLST15	730	58	10	14	1	85.16	2	1			1	1	1			1
F	76	NR	H811.000.01	BPPV(benign positional paroxysmal vertigo )	TLST15	315	49	5	29	1	75	2	1			1	1
M	60	MC	I2510.006.00	Native CAD(coronary artery disease), three vessel	TLST15	120	120	9	11	1	76.78	2	1			1	1	1	1
M	77	NR	G20.000.00	Parkinson's disease	TLST15	147	35	11	10	1	87.07	2	1			1
M	40	S008	N400.003.00	Hypertrophy(benign) of prostate without complication	TLST15	30	30	3	12	1	92.61	1	1
M	67	MG	D126.003.00	Adenoma of colon	TLST15	90	90	2	11	1	91.05	1	1
M	44	MC	I252.000.00	Old myocardial infarction	TLST15	80	80	12	13	1	104.47	1	1			1	1	1	1
M	31	MG	K210.001.00	Reflux esophagitis	TLST15	270	90	1				0	0
F	24	MG	K210.001.00	Reflux esophagitis	TLST15	30	30	3				0	0
M	52	OS	M179.000.02	Osteoarthrosis, knee	TLST15	300	30	3	14	1	98.76	1	1	1	1
F	70	MC	I209.000.01	AP(Angina pectoris)	TLST15	598	84	11	20	1	63.08	2	1			1	1		1
F	69	MG	K296.005.00	Erosive gastritis	TLST15	180	90	4				0	0
F	64	OS	S849.000.02	Nerve injury of peripheral, leg	TLST15	90	30	5		1	87.03	2	1
F	55	NR	G442.000.03	Tension headache	TLST15	84	84	8				0	0			1	1
M	53	MC	I491.000.02	APC(atrial premature contracture)	TLST15	454	91	6				0	0			1	1
F	32	FM	K30.000.00	Dyspepsia	TLST15	30	30	7				0	0
M	42	MC	Z955.001.03	PCI(Percutanous coronary intervention) status	TLST15	91	91	6	11	1	109.62	1	1			1			1
F	48	NR	I660.000.00	Occlusion and stenosis of middle cerebral artery	TLST15	665	84	5				0	0			1
M	48	MC	I2510.006.00	Native CAD(coronary artery disease), three vessel	TLST15	686	63	8		1	73.29	2	1			1	1		1
M	42	OS	S32090.006.00	Compression fracture of lumbar spine, closed	TLST15	272	56	2				0	0
F	41	S008	R51.000.00	Headache	TLST15	210	70	6				0	0	1			1
M	57	OS	M2551.000.00	Pain in joint, shoulder region	TLST15	102	30	2				0	0	1
F	79	MC	I258.000.00	Other forms of chronic ischemic heart disease	TLST15	303	91	11	17	1	64.25	2	1			1	1	1	1
M	83	MG	Z431.000.07	Management PEG (Percutaneous Endoscopic Gastrostomy)	TLST15	98	42	5	9	1	89.41	2	1
F	73	MC	I493.000.01	VPC(ventricular premature contracture)	TLST15	182	91	7	13	1	86.78	2	1			1	1
F	66	OS	M4806.000.00	Spinal stenosis, lumbar region	TLST15	30	30	2				0	0
F	53	MC	I2088.003.00	Angina of effort	TLST15	91	91	4				0	0			1	1		1
M	67	MC	Z955.001.03	PCI(Percutanous coronary intervention) status	TLST15	91	91	6		1	89.73	2	1			1			1
F	66	FM	G470.000.01	Insomnia	TLST15	120	60	6				0	0				1
F	69	MC	I495.000.00	Sick sinus syndrome	TLST15	84	84	4	11	1	92	1	1				1	1
F	74	NR	G450.000.01	VBI (vertebro-basilar insufficiency)	TLST15	273	91	3	10	1	86.59	2	1			1
M	50	MC	I119.000.02	HHD(hypertensive heart disease)	TLST15	112	56	9				0	0			1	1	1
F	72	MC	I211.002.00	STEMI(ST elevation myocardial infarction), inferior(wall)	TLST15	719	120	6	11	1	86.56	2	1			1		1	1
F	63	MC	Z955.001.03	PCI(Percutanous coronary intervention) status	TLST15	91	91	7	11	1	69.92	2	1			1	1		1
F	31	MN	E876.002.00	Hypokalemia in Gitelman syndrome	TLST15	337	58	4	10	1	104.52	1	1
M	58	MG	K558.001.01	Angiodysplasia of small intestine	TLST15	56	56	2				0	0
M	53	MC	I210.002.02	STEMI(ST elevation myocardial infarction), anterolateral	TLST15	91	91	5	9	1	100.46	1	1			1			1
F	59	MG	K922.002.00	LGI(Lower gastrointestinal) bleeding	TLST15	512	89	2	19	1	103.93	1	1				1
F	82	MC	I5001.000.00	Diastolic(congestive) heart failure	TLST15	322	84	7	17	1	62.91	2	1			1	1	1			1
M	73	MC	Z950.000.03	Pacemaker insertion status, permanent	TLST15	91	91	3	14	1	85.22	2	1			1	1
F	47	MG	K519.000.01	UC(Ulcerative colitis)	TLST15	90	90	7	15	1	99.72	1	1
F	33	GS	K289.001.00	Marginal ulcer	TLST15	37	30	3	19	1	124.75	1	1					1
F	59	NR	H811.000.01	BPPV(benign positional paroxysmal vertigo )	TLST15	82	82	5	15	1	84.51	2	1			1	1	1
M	83	MC	I509.000.01	Heart failure	TLST15	413	56	5	9	1	67.65	2	1				1		1		1
M	57	MC	I211.002.00	STEMI(ST elevation myocardial infarction), inferior(wall)	TLST15	80	80	7				0	0			1			1
F	53	OS	M4316.000.01	Degenerative spondylolisthesis, lumbar region	TLST15	45	45	5	13	1	82.92	2	1				1	1
F	82	OS	S3350.000.00	Sprain and strain of lumbar spine	TLST15	51	30	2	13	1	63.81	2	1	1
F	74	OS	M4316.000.01	Degenerative spondylolisthesis, lumbar region	TLST15	345	30	3	15	1	62.15	2	1
F	59	MH	C560.000.00	Malignant neoplasm of ovary, right	TLST15	308	63	2	22	1	105.25	1	1
F	63	MC	Z955.001.03	PCI(Percutanous coronary intervention) status	TLST15	91	91	6	14	1	92.21	1	1			1	1		1
M	68	NR	G20.000.00	Parkinson's disease	TLST15	694	84	4				0	0				1
M	63	MC	Z955.001.03	PCI(Percutanous coronary intervention) status	TLST15	84	84	7	18	1	102.26	1	1			1		1	1
F	59	MC	K219.000.01	GERD(Gastroesophageal reflux disease )	TLST15	56	56	2	10	0	108.12	1	1
M	46	MN	Z940.000.00	Kidney transplant status	TLST15	60	30	8	9	1	69.28	2	1		1		1	1
M	75	OS	M2554.000.00	Pain in joint, hand region	TLST15	240	30	2				0	0	1
M	25	MI	B24.001.01	AIDS(acquired immunodeficiency syndrome)	TLST15	119	56	6	6	1	126.8	1	1
M	56	MG	K6359.000.01	Polyp of colon	TLST15	90	90	2	10	1	103.11	1	1
F	81	MC	I480.000.00	Atrial fibrillation	TLST15	91	91	6				0	0			1	1				1
M	55	MC	I2141.000.00	Acute subendocardial myocardial infarction, inferior wall	TLST15	224	56	5	10	1	95.81	1	1			1		1	1
M	60	MG	K633.000.00	Ulcer of intestine	TLST15	174	56	3	52	1	63.41	2	1				1	1
F	74	MC	I119.000.02	HHD(hypertensive heart disease)	TLST15	180	180	6	17	1	88.83	2	1			1	1
M	74	MC	I2510.004.00	Native CAD(coronary artery disease), one vessel	TLST15	91	91	4	20	1	71.22	2	1			1	1		1
M	70	MC	Z955.001.03	PCI(Percutanous coronary intervention) status	TLST15	697	98	9	32	1	64.12	2	1			1			1
F	64	MN	R80.003.00	PRU(proteinuria)	TLST15	30	30	4	16	1	79.11	2	1				1
M	59	MC	I672.002.00	Atheroma of carotid artery	TLST15	294	91	4				0	0			1	1
F	72	NR	G20.000.00	Parkinson's disease	TLST15	84	35	17	22	1	82.28	2	1			1	1
M	72	OS	S72120.000.00	Fracture of intertrochanteric section of femur, closed	TLST15	30	30	4				0	0	1
M	75	ME	G632.000.00	Diabetic polyneuropathy (E10-E14+ with common fourth character .4)	TLST15	87	42	6	13	1	85.65	2	1			1		1	1			1
F	58	MC	I420.000.01	DCMP(dilated cardiomyopathy)	TLST15	411	35	10	20	1	90.78	1	1			1			1		1
M	51	MC	R074.001.00	Atypical chest pain	TLST15	30	30	2				0	0
F	67	NS	M4806.000.00	Spinal stenosis, lumbar region	TLST15	100	30	4	20	1	93.31	1	1
F	88	MG	K222.003.01	Stricture of esophagus	TLST15	56	56	4				0	0
F	64	MG	K219.000.01	GERD(Gastroesophageal reflux disease )	TLST15	57	42	2				0	0
F	76	NR	G22.000.00	Parkinsonism in diseases classified elsewhere	TLST15	154	91	6	14	1	63.82	2	1	1			1	1
M	53	MC	Z955.001.03	PCI(Percutanous coronary intervention) status	TLST15	91	91	9				0	0			1	1		1
F	78	MC	I2510.006.00	Native CAD(coronary artery disease), three vessel	TLST15	357	35	7	15	1	67.54	2	1			1	1	1	1
M	87	MC	Z955.001.03	PCI(Percutanous coronary intervention) status	TLST15	448	91	5	17	1	82.03	2	1			1			1
F	70	NR	I639.000.00	Cerebral infarction, unspecified	TLST15	222	56	7	15	1	87.78	2	1			1	1
M	37	MC	I652.004.00	Atherosclerosis of carotid artery	TLST15	91	91	4		1	109.74	1	1
M	51	FM	K210.001.00	Reflux esophagitis	TLST15	30	30	6	17	1	103.97	1	1
M	63	MC	I210.002.00	STEMI(ST elevation myocardial infarction), anterior(wall)	TLST15	84	84	6				0	0			1			1
M	48	MI	B24.000.01	HIV infection	TLST15	330	110	10	6	1	109.07	1	1									1
F	65	FM	I499.000.01	Cardiac arrhythmia	TLST15	259	35	7	17	1	96.18	1	1				1	1
F	75	NR	G9380.000.00	Metabolic encephalopathy	TLST15	287	35	4	12	1	90.68	1	1			1
M	74	MC	I2510.006.00	Native CAD(coronary artery disease), three vessel	TLST15	91	91	7	15	1	68.02	2	1			1	1		1
F	36	OS	S22450.000.00	Multiple fracture of involving four or more ribs, closed	TLST15	270	90	6				0	0	1
F	59	MP	L500.000.00	Allergic urticaria	TLST15	44	30	5	10	1	87.25	2	1
M	37	MC	I255.000.00	Ischemic cardiomyopathy	TLST15	119	84	8				0	0			1	1	1	1
F	46	MG	K317.002.00	Polyp of duodenum	TLST15	112	56	4	14	1	107.57	1	1
M	54	FM	R42.003.00	Dizziness	TLST15	30	30	6	17	1	93.96	1	1	1					1
M	49	MC	I2510.005.00	Native CAD(coronary artery disease), two vessel	TLST15	611	42	7	10	1	108.31	1	1			1			1
M	61	NR	I639.000.00	Cerebral infarction, unspecified	TLST15	661	84	9	17	1	70.26	2	1			1	1	1
M	79	FM	H360.000.01	DM(diabetic) retinopathy	TLST15	65	65	6				0	0				1	1
F	56	OS	M216.000.04	Cavus foot, acquired	TLST15	70	56	2	12	0	115.49	1	1
F	71	MC	I2510.004.00	Native CAD(coronary artery disease), one vessel	TLST15	49	49	6	10	1	88	2	1			1	1		1
F	61	FM	D320.001.00	Meningioma of cerebral meninges	TLST15	116	30	7	19	1	94.87	1	1	1
F	56	MN	N10.003.00	APN(acute pyelonephritis )	TLST15	30	30	2	19	1	82.42	2	1
F	37	EN	J310.000.00	Chronic rhinitis	TLST15	56	56	5				0	0
F	30	MG	R12.000.00	Heartburn	TLST15	70	70	6				0	0
M	60	MC	I2510.006.00	Native CAD(coronary artery disease), three vessel	TLST15	284	31	11	14	1	87.77	2	1			1	1	1	1
F	80	NR	F328.001.00	Atypical depression	TLST15	35	35	4	21	1	83.85	2	1
F	70	ME	C73.001.00	Papillary thyroid cancer	TLST15	576	30	7		1	73.58	2	1				1	1	1
F	66	MC	I100.000.00	Hypertension, benign	TLST15	287	70	4	16	1	93.96	1	1				1
F	49	MC	I517.000.00	Cardiomegaly	TLST15	30	30	4	7	0	115.98	1	1			1	1		1
F	74	MC	I480.000.00	Atrial fibrillation	TLST15	91	91	4	12	1	87.02	2	1				1
F	66	MC	I2510.006.00	Native CAD(coronary artery disease), three vessel	TLST15	350	84	8				0	0			1	1	1	1
M	71	MG	D126.003.00	Adenoma of colon	TLST15	58	30	1	16	1	78.21	2	1					1
F	68	OS	M179.000.02	Osteoarthrosis, knee	TLST15	30	30	3				0	0
F	69	ME	E041.003.00	Thyroid (cystic) nodule	TLST15	90	30	10	24	1	91.52	1	1				1	1
M	67	GS	C1690.000.01	EGC(early gastric cancer)	TLST15	30	30	1	13	1	95.98	1	1
M	64	MC	I252.000.00	Old myocardial infarction	TLST15	91	91	6	11	1	99.73	1	1			1	1		1
F	84	FM	R074.000.01	Chest pain	TLST15	44	30	4	15	1	81.94	2	1	1			1	1
M	83	MC	I200.000.00	Unstable angina	TLST15	273	91	5	14	1	77.66	2	1			1	1		1
F	76	NR	F067.000.00	Mild cognitive disorder	TLST15	175	77	7	7	1	87.59	2	1	1		1			1
M	51	OS	T009.004.00	Multiple contusions	TLST15	112	56	4	6	1	103.43	1	1	1
F	78	OS	M179.000.04	DA(Degenerative arthritis), knee	TLST15	180	60	2	17	1	89.84	2	1	1
M	63	MG	K449.001.00	Hiatal hernia	TLST15	65	65	1				0	0
M	59	MC	I201.004.00	Variant angina	TLST15	60	60	5				0	0			1	1		1
M	60	MG	C189.000.01	Cancer of colon, unspecified	TLST15	90	90	3	11	1	88.91	2	1				1
M	43	NR	E780.000.01	Hypercholesterolemia	TLST15	84	84	2				0	0
M	37	MC	I200.000.00	Unstable angina	TLST15	351	42	4	13	1	113.54	1	1			1			1
M	40	MN	I109.001.03	Primary HTN(hypertension)	TLST15	30	30	2	13	1	102.32	1	1				1
M	32	PR	M512.000.02	HIVD(Herniated intervertebral disc), lumbar region	TLST15	180	30	4	17	1	112.61	1	1	1
F	67	NS	I671.000.02	Cerebral aneurysm, unruptured	TLST15	37	30	4				0	0				1
M	62	NR	I639.000.00	Cerebral infarction, unspecified	TLST15	392	56	7	19	1	64.42	2	1			1	1	1	1
F	31	MG	K519.000.01	UC(Ulcerative colitis)	TLST15	50	30	5	8	1	104.52	1	1
M	29	MG	K500.000.00	Crohn's disease of small intestine	TLST15	72	30	4	6	1	103.76	1	1
M	43	OS	S82221.000.00	Fracture of shaft of tibia with fracture of fibula(any part), open	TLST15	270	90	4				0	0	1
M	62	NR	I653.000.00	Occlusion and stenosis of multiple and bilateral precerebral arteries	TLST15	280	35	4	13	1	60.15	2	1			1	1
M	58	S008	J459.000.01	Asthma	TLST15	290	90	2				0	0
F	50	NR	H811.000.01	BPPV(benign positional paroxysmal vertigo )	TLST15	91	91	3				0	0			1
M	67	NR	E119.000.01	NIDDM(Non-insulin-dependent diabetes mellitus)	TLST15	756	84	4				0	0			1		1
F	46	FM	K210.001.00	Reflux esophagitis	TLST15	30	30	5				0	0
M	74	MG	A090.004.00	Infectious colitis	TLST15	337	43	4	78	1	84.23	2	1				1	1	1
F	73	MC	I209.000.01	AP(Angina pectoris)	TLST15	30	30	3	17	1	60.97	2	1						1
F	80	FM	J189.000.01	Pneumonia	TLST15	30	30	6	13	1	67.58	2	1					1
F	58	MG	K551.001.00	Chronic ischemic colitis	TLST15	291	32	2	12	1	105.32	1	1				1			1
M	58	MC	I119.000.02	HHD(hypertensive heart disease)	TLST15	96	91	4	16	1	94.25	1	1			1	1	1
F	31	MH	D509.000.00	Iron deficiency anemia, unspecified	TLST15	811	56	2				0	0
M	43	MC	I201.004.00	Variant angina	TLST15	511	84	2	10	1	102.86	1	1					1	1
M	55	FM	R53.000.00	Malaise and fatigue	TLST15	37	30	5	13	1	77.73	2	1
F	67	NR	G20.000.00	Parkinson's disease	TLST15	42	42	10				0	0						1
F	51	FM	K210.001.00	Reflux esophagitis	TLST15	58	30	3	19	1	106.72	1	1				1	1
M	24	PR	G8191.000.00	Hemiplegia, unspecified, left dominant side	TLST15	91	91	2	15	1	129.83	1	1
M	51	MG	K519.000.01	UC(Ulcerative colitis)	TLST15	87	31	8				0	0					1
M	52	MC	I201.004.00	Variant angina	TLST15	91	91	7	14	1	96.56	1	1			1	1		1
F	83	NR	I639.002.00	MCA(middle cerebral artery) infarction	TLST15	227	35	10	12	1	89.5	2	1		1	1						1
M	52	OS	S22450.000.00	Multiple fracture of involving four or more ribs, closed	TLST15	60	60	4	25	1	84.11	2	1	1
F	54	MG	K319.001.00	Stomach disorder	TLST15	90	90	3		1	100.65	1	1
M	56	MC	I2510.005.00	Native CAD(coronary artery disease), two vessel	TLST15	362	89	7	10	1	104.88	1	1			1	1	1	1
F	52	OS	M4316.000.00	Spondylolisthesis, lumbar region	TLST15	174	90	5				0	0
M	55	NS	M4806.000.00	Spinal stenosis, lumbar region	TLST15	44	30	2				0	0
M	62	MG	K6358.000.00	Other polyp of colon	TLST15	58	30	6		1	82.29	2	1
F	76	OS	M502.000.02	HCD (Herniated cervical disc)	TLST15	37	30	2				0	0	1
F	60	OS	M6026.000.00	Foreign body granuloma of soft tissue NEC, lower leg	TLST15	30	30	3	14	1	65.94	2	1	1
M	69	MC	I2510.004.00	Native CAD(coronary artery disease), one vessel	TLST15	84	84	4	14	1	79.32	2	1			1	1		1
M	55	MC	I2510.005.00	Native CAD(coronary artery disease), two vessel	TLST15	756	84	7				0	0			1	1		1
M	35	MI	B24.001.01	AIDS(acquired immunodeficiency syndrome)	TLST15	56	40	3	12	1	113.44	1	1
F	73	NR	F019.000.01	Vascular dementia	TLST15	694	65	8	8	1	67.02	2	1	1		1	1	1
M	78	MC	I2510.006.00	Native CAD(coronary artery disease), three vessel	TLST15	63	63	6	13	1	62.58	2	1			1	1	1	1
F	71	NS	I6350.000.00	Cerebral infarction due to unspecified occlusion or stenosis of middle cerebral artery	TLST15	301	30	6	13	1	90.72	1	1			1
F	69	OS	M2551.000.00	Pain in joint, shoulder region	TLST15	245	30	2	14	1	86.9	2	1	1	1
M	76	NR	I639.012.00	Cerebellar infarction	TLST15	665	49	5				0	0			1	1
M	62	MG	K911.001.00	Dumping syndrome	TLST15	80	50	6	11	1	85.44	2	1					1
F	56	EN	K219.003.00	LPRD(Laryngopharyngeal reflux disease)	TLST15	63	35	7				0	0	1
F	72	OS	M179.000.03	Arthrosis of knee	TLST15	200	30	8	19	1	89.61	2	1	1
F	56	MG	D126.003.00	Adenoma of colon	TLST15	90	90	5				0	0
M	59	MC	I210.002.00	STEMI(ST elevation myocardial infarction), anterior(wall)	TLST15	105	35	8	12	1	97.78	1	1			1			1
M	70	MG	K293.000.01	CSG(chronic superficial gastritis)	TLST15	158	84	5				0	0
F	61	MC	I119.000.02	HHD(hypertensive heart disease)	TLST15	105	91	6				0	0			1	1
F	79	ME	E1141.000.01	NIDDM with diabetic polyneuropathy	TLST15	98	38	7	22	1	66.1	2	1				1	1
M	61	MG	K6358.000.00	Other polyp of colon	TLST15	360	90	8				0	0
F	74	OS	M2556.000.00	Pain in joint, lower leg	TLST15	81	30	4				0	0	1
M	69	MC	I201.004.00	Variant angina	TLST15	266	84	4	15	1	87.65	2	1			1			1
M	72	MC	Z955.001.03	PCI(Percutanous coronary intervention) status	TLST15	168	84	6				0	0			1	1	1	1
M	72	NR	I639.000.00	Cerebral infarction, unspecified	TLST15	107	63	7	10	1	72.23	2	1			1
F	83	NR	F009.000.02	Alzheimer's dementia(G30.9+)	TLST15	672	98	4				0	0
M	62	MC	I2510.005.00	Native CAD(coronary artery disease), two vessel	TLST15	91	91	6	13	1	92.06	1	1			1			1
F	75	MC	I200.000.00	Unstable angina	TLST15	56	56	6	10	1	86.85	2	1			1			1
F	70	MC	I480.000.00	Atrial fibrillation	TLST15	688	91	5	19	1	65.66	2	1			1	1	1
F	62	MP	C3491.006.00	Lung ca.(Adenocarcinoma), left	TLST15	168	35	8	17	1	99.24	1	1		1							1
M	58	MC	I2148.000.00	Acute subendocardial myocardial infarction, other wall	TLST15	161	35	4	10	1	104.64	1	1			1	1		1
F	45	FM	E876.000.00	Hypokalemia	TLST15	90	90	3	15	1	77.22	2	1
F	54	GS	C1691.000.01	AGC(advanced gastric cancer)	TLST15	30	30	2	10	1	79.94	2	1
F	61	ME	E041.003.00	Thyroid (cystic) nodule	TLST15	92	92	3				0	0				1
F	78	OS	M5459.000.01	LBP (lower back pain)	TLST15	98	84	6				0	0	1
M	69	MC	I2510.004.00	Native CAD(coronary artery disease), one vessel	TLST15	63	63	5				0	0			1	1		1
F	73	NR	I652.001.00	Carotid artery stenosis	TLST15	380	63	4	19	1	75.41	2	1			1
M	60	MG	K3181.000.00	Angiodysplasia of stomach and duodenum with hemorrhage	TLST15	84	56	3	19	1	95.64	1	1
M	50	MC	I2510.005.00	Native CAD(coronary artery disease), two vessel	TLST15	133	63	6				0	0			1			1
M	63	MC	I2510.005.00	Native CAD(coronary artery disease), two vessel	TLST15	329	56	7	19	1	99.85	1	1			1			1
M	65	OS	M754.000.00	Impingement syndrome of shoulder	TLST15	88	30	5				0	0	1
M	70	MC	I2510.005.00	Native CAD(coronary artery disease), two vessel	TLST15	242	60	5	30	1	64.12	2	1			1	1	1	1			1
M	76	NR	I639.000.00	Cerebral infarction, unspecified	TLST15	700	56	10	12	1	67.07	2	1			1	1
F	43	FM	E038.001.00	Subclinical hypothyroidism	TLST15	42	42	2	10	1	96.07	1	1
M	43	MC	I2148.000.00	Acute subendocardial myocardial infarction, other wall	TLST15	63	35	9	11	1	108.31	1	1			1		1	1		1
M	70	MG	D132.004.00	Duodenal SMT(Submucosal tumor), benign	TLST15	286	56	5		1	92.94	1	1
F	64	MP	C3490.004.00	Lung ca.(Adenocarcinoma), right	TLST15	98	63	4	8	1	92.44	1	1
M	47	NR	I639.002.00	MCA(middle cerebral artery) infarction	TLST15	312	56	6	10	1	89.23	2	1			1
M	40	MC	I2141.000.00	Acute subendocardial myocardial infarction, inferior wall	TLST15	228	49	6	19	1	115.38	1	1			1	1		1
M	53	MC	I2510.004.00	Native CAD(coronary artery disease), one vessel	TLST15	672	63	5				0	0			1	1	1	1
F	63	MG	K633.000.00	Ulcer of intestine	TLST15	90	90	3	14	1	72.92	2	1
F	51	PR	I639.010.00	Thalamic infarction	TLST15	271	33	7	14	1	106.72	1	1	1		1		1
F	47	MC	I209.000.01	AP(Angina pectoris)	TLST15	56	56	2	16	1	74.15	2	1				1	1	1
F	75	MR	M353.000.00	Polymyalgia rheumatica	TLST15	56	56	5	16	0	98.74	1	1	1	1
M	49	OS	S82321.000.00	Fracture of lower end of tibia with fracture of fibula(any part), open	TLST15	98	56	5	11	1	98.61	1	1
F	81	MC	I480.000.00	Atrial fibrillation	TLST15	718	56	7	13	1	67.11	2	1			1	1	1	1
F	58	FM	M8020.000.00	Osteoporosis of disuse with pathological fracture, multiple sites	TLST15	30	30	6	12	1	95.5	1	1
M	90	MC	I219.000.00	Acute myocardial infarction, unspecified	TLST15	252	42	5	21	1	76.34	2	1			1	1	1	1			1
F	59	MC	I2510.005.00	Native CAD(coronary artery disease), two vessel	TLST15	232	40	6	18	0	108.12	1	1			1	1	1	1
M	64	MC	I7029.002.00	PAOD (peripheral arteriosclerotic occlusive disease)	TLST15	427	77	3				0	0			1	1		1
M	26	MI	B24.001.01	AIDS(acquired immunodeficiency syndrome)	TLST15	142	64	3	6	1	131.02	1	1
F	37	GS	D509.000.00	Iron deficiency anemia, unspecified	TLST15	90	90	6	12	1	122.84	1	1
M	34	MC	I159.000.01	Secondary HTN(hypertension)	TLST15	30	30	3	15	1	93.24	1	1				1	1
M	67	MC	I211.002.00	STEMI(ST elevation myocardial infarction), inferior(wall)	TLST15	236	68	6				0	0			1	1	1	1
M	68	MG	K269.000.01	DU(duodenal ulcer)	TLST15	112	56	4				0	0
F	77	NR	F03.000.01	Dementia	TLST15	77	77	7	11	1	88.91	2	1				1	1
F	60	MG	K921.001.00	Hematochezia	TLST15	444	90	6	18	1	81.36	2	1
F	31	FM	R074.001.00	Atypical chest pain	TLST15	30	30	3	13	1	98.24	1	1
F	77	MC	I480.000.00	Atrial fibrillation	TLST15	133	35	6	12	1	83.97	2	1			1	1
M	60	MC	I2510.004.00	Native CAD(coronary artery disease), one vessel	TLST15	84	84	6				0	0			1			1
F	62	MG	K6358.000.00	Other polyp of colon	TLST15	90	90	4	6	1	96.64	1	1					1
M	43	MG	K210.001.00	Reflux esophagitis	TLST15	707	35	8				0	0					1
F	62	FM	N951.002.00	PMS(postmenopausal syndrome)	TLST15	90	90	3				0	0				1
F	35	S008	F419.000.02	Anxiety	TLST15	30	30	4				0	0
F	83	FM	B029.001.01	Herpes zoster	TLST15	439	35	12	14	1	78.76	2	1		1		1
F	66	MC	I2148.000.00	Acute subendocardial myocardial infarction, other wall	TLST15	182	91	5	9	1	98.33	1	1			1			1
F	32	S008	R1049.000.00	Unspecified abdominal pain	TLST15	54	40	3	12	1	81.31	2	1
F	34	MC	O141.000.00	Severe pre-eclampsia	TLST15	182	91	3	13	1	117.03	1	1				1
M	65	MC	I211.002.00	STEMI(ST elevation myocardial infarction), inferior(wall)	TLST15	175	91	4	20	1	66.41	2	1			1		1	1
M	64	MG	K259.000.02	GU(gastric ulcer)	TLST15	65	56	3	13	1	85.34	2	1
F	43	MC	I313.000.00	Pericardial effusion (noninflammatory)	TLST15	146	84	2	14	1	112.89	1	1				1		1
F	61	MC	I2149.000.00	Acute subendocardial myocardial infarction, unspecified site	TLST15	250	82	5				0	0			1	1		1
F	58	NR	I639.000.00	Cerebral infarction, unspecified	TLST15	245	126	9				0	0			1	1	1
M	68	OS	M4806.000.00	Spinal stenosis, lumbar region	TLST15	180	30	6				0	0	1
M	64	MG	K253.000.01	Acute gastric ulcer	TLST15	63	35	5				0	0
F	76	OS	M1991.000.02	DA(Degenerative arthritis), shoulder	TLST15	300	60	3				0	0	1
F	55	MC	I2510.005.00	Native CAD(coronary artery disease), two vessel	TLST15	63	63	6				0	0			1			1
F	52	MC	I493.000.01	VPC(ventricular premature contracture)	TLST15	168	56	2	18	1	96.28	1	1					1	1
F	85	MC	I2510.004.00	Native CAD(coronary artery disease), one vessel	TLST15	56	56	6				0	0			1			1
F	80	MC	I119.000.02	HHD(hypertensive heart disease)	TLST15	35	35	3				0	0				1	1
F	67	MC	I480.000.00	Atrial fibrillation	TLST15	91	91	4	10	1	100.15	1	1			1	1
M	67	MC	I420.000.00	Dilated cardiomyopathy	TLST15	35	35	7				0	0			1	1		1
M	64	MC	I480.000.00	Atrial fibrillation	TLST15	81	65	7		1	75.52	2	1			1	1	1			1	1
M	54	MC	I509.000.01	Heart failure	TLST15	295	33	5	20	1	98.31	1	1			1	1		1		1
M	81	NR	F009.000.01	Dementia in Alzheimer's disease (G30.9+)	TLST15	126	63	5				0	0			1
M	66	MC	Q2119.000.00	Atrial septal defect, unspecified	TLST15	339	70	3	11	1	85.24	2	1			1	1	1
F	72	MC	I2088.001.00	Stable angina	TLST15	190	35	7	12	1	89.61	2	1			1	1		1
F	50	FM	M512.009.00	HIVD(Herniated intervertebral disc), unspecified site	TLST15	30	30	7	16	1	92.94	1	1		1
F	57	NR	I639.000.00	Cerebral infarction, unspecified	TLST15	182	84	3				0	0			1
F	84	FM	I64.001.00	CVA(cerebrovascular accident)	TLST15	484	50	14				0	0		1	1	1
M	88	NR	I639.012.00	Cerebellar infarction	TLST15	266	91	5				0	0			1
F	68	MC	I2088.001.00	Stable angina	TLST15	623	63	4	11	1	63.15	2	1				1	1	1
F	73	MG	K6358.000.00	Other polyp of colon	TLST15	30	30	2	11	1	88.53	2	1
M	57	NR	I639.000.00	Cerebral infarction, unspecified	TLST15	364	84	9	17	1	89.64	2	1			1	1
F	61	NR	G442.000.03	Tension headache	TLST15	438	84	5				0	0	1
F	56	MC	I2510.004.00	Native CAD(coronary artery disease), one vessel	TLST15	30	30	5	19	0	114.58	1	1			1		1	1
M	56	ME	G632.000.00	Diabetic polyneuropathy (E10-E14+ with common fourth character .4)	TLST15	60	30	5	24	1	96.03	1	1				1	1
M	80	MC	I501.006.01	Acute pulmonary edema with mention of heart disease or heart failure	TLST15	231	56	7				0	0			1	1	1	1		1
M	61	OS	T130.001.00	Contusion of lower limb, multiple sites	TLST15	384	56	3				0	0
F	73	MG	K519.000.01	UC(Ulcerative colitis)	TLST15	652	60	8	13	1	74.26	2	1
F	67	NR	G258.001.00	Restless leg syndrome	TLST15	735	84	6				0	0	1
M	70	NR	F03.000.01	Dementia	TLST15	92	91	6				0	0			1
M	65	MC	I2510.006.00	Native CAD(coronary artery disease), three vessel	TLST15	60	60	5				0	0			1			1
M	76	MC	I5001.000.00	Diastolic(congestive) heart failure	TLST15	548	35	4	8	1	92.21	1	1						1		1
F	74	MC	I2510.004.00	Native CAD(coronary artery disease), one vessel	TLST15	91	91	3				0	0			1			1
M	59	MC	I2148.001.00	NSTEMI(Non-ST elevation myocardial infarction), other wall	TLST15	30	30	4	12	1	100.96	1	1			1		1	1
F	73	FM	R1049.000.00	Unspecified abdominal pain	TLST15	553	35	9	17	1	65.18	2	1	1			1	1
M	30	NS	M512.000.02	HIVD(Herniated intervertebral disc), lumbar region	TLST15	60	60	4				0	0
M	61	MC	I2088.001.00	Stable angina	TLST15	217	63	9				0	0			1	1		1
F	58	ME	E1141.000.01	NIDDM with diabetic polyneuropathy	TLST15	292	30	9	15	1	92.31	1	1			1		1
M	61	MC	I201.004.00	Variant angina	TLST15	255	93	6	15	1	82.87	2	1			1			1
F	64	NR	G459.000.04	TIA (transient ischemic attack )	TLST15	30	30	3	16	1	97.41	1	1			1		1
M	79	NS	M4806.000.00	Spinal stenosis, lumbar region	TLST15	60	30	4	16	1	81.7	2	1
M	46	MC	I2088.001.00	Stable angina	TLST15	60	60	3	15	1	95.61	1	1			1	1		1
F	57	MC	I2088.001.00	Stable angina	TLST15	546	91	5				0	0			1	1	1	1
F	52	MC	I109.001.00	Hypertension(arterial, essential, primary, systemic)	TLST15	182	91	3	10	1	101.06	1	1				1
F	89	MC	I428.002.00	Stress induced cardiomyopathy	TLST15	161	35	9				0	0		1	1			1
M	44	MC	I210.002.00	STEMI(ST elevation myocardial infarction), anterior(wall)	TLST15	175	84	7				0	0			1			1
M	68	EY	H182.000.01	Corneal edema	TLST15	35	35	5	15	1	92.75	1	1		1
F	34	S008	J209.000.01	Acute bronchitis	TLST15	30	30	5				0	0	1
M	75	NR	E785.000.01	Hyperlipidemia	TLST15	112	56	12	17	1	81.07	2	1			1	1		1			1
M	76	MC	I480.000.00	Atrial fibrillation	TLST15	94	91	3				0	0			1
F	96	MC	I480.000.00	Atrial fibrillation	TLST15	338	30	9				0	0
F	60	MC	I480.000.00	Atrial fibrillation	TLST15	392	35	7	12	1	99.62	1	1			1	1	1
M	55	MG	C189.000.01	Cancer of colon, unspecified	TLST15	81	56	3	14	1	103.27	1	1
M	63	OS	M4806.000.00	Spinal stenosis, lumbar region	TLST15	30	30	2				0	0	1			1
M	58	MC	I210.002.04	STEMI(ST elevation myocardial infarction), anteroseptal	TLST15	177	56	7				0	0			1	1		1
M	46	FM	R945.000.00	Abnormal results of liver function studies	TLST15	40	40	2	13	1	115.23	1	1
M	65	MC	I2088.000.00	Other forms of angina pectoris	TLST15	679	84	3	7	1	96.8	1	1						1
F	72	OS	M4806.000.00	Spinal stenosis, lumbar region	TLST15	32	32	7	16	1	82.28	2	1	1		1	1
M	57	OS	M8697.000.04	Osteomyelitis, ankle and foot	TLST15	324	56	3				0	0		1
F	80	PR	S32090.006.00	Compression fracture of lumbar spine, closed	TLST15	31	31	4	25	1	84.28	2	1
F	49	MC	Q2118.008.00	ASD(Atrial septal defect), secundum	TLST15	63	63	3	11	1	111.49	1	1			1
F	35	GS	D509.000.00	Iron deficiency anemia, unspecified	TLST15	60	60	2	11	1	113.88	1	1
M	32	EN	K219.003.00	LPRD(Laryngopharyngeal reflux disease)	TLST15	54	40	1				0	0
F	49	MR	M301.000.02	Churg-Strauss syndrome	TLST15	547	91	11	9	1	103.21	1	1
M	69	MC	I212.002.06	STEMI(ST elevation myocardial infarction), posterolateral	TLST15	753	56	4	12	1	69.66	2	1			1		1	1			1
F	58	MC	I428.002.00	Stress induced cardiomyopathy	TLST15	181	32	8	14	0	109.65	1	1	1			1		1
M	66	FM	R05.002.00	Chronic cough due to PND(post nasal drip)	TLST15	35	35	3				0	0				1
F	59	S008	R074.001.00	Atypical chest pain	TLST15	51	30	2	11	1	102.06	1	1				1
F	84	MC	I517.000.00	Cardiomegaly	TLST15	91	91	5				0	0			1	1		1
M	56	MC	I2140.000.00	Acute subendocardial myocardial infarction, anterior wall	TLST15	270	63	7	13	1	82.76	2	1			1		1	1
M	55	MC	I480.000.00	Atrial fibrillation	TLST15	72	72	6				0	0			1			1
M	61	MG	K289.000.01	Gastrojejunal ulcer	TLST15	264	56	2				0	0
F	67	MC	I2510.006.00	Native CAD(coronary artery disease), three vessel	TLST15	708	60	10	18	1	98.25	1	1			1	1	1	1
F	82	MC	I210.002.00	STEMI(ST elevation myocardial infarction), anterior(wall)	TLST15	711	63	9				0	0			1	1	1	1
M	47	PR	S789.001.00	Traumatic amputation of above knee	TLST15	72	30	16	10	1	113.73	1	1					1
F	64	PR	S0660.000.00	Traumatic subarachnoid hemorrhage without open intracranial wound	TLST15	35	35	2	10	0	103.66	1	1					1
F	76	MC	I2088.001.00	Stable angina	TLST15	168	63	10	7	1	87.59	2	1			1	1	1	1
F	44	MC	I200.000.00	Unstable angina	TLST15	105	35	4	14	1	105.87	1	1					1	1
M	59	MG	K289.000.01	Gastrojejunal ulcer	TLST15	112	56	5	13	1	99.33	1	1				1	1
F	81	MC	I495.000.01	SSS(sick sinus syndrome)	TLST15	68	30	3	19	1	65.18	2	1			1	1
M	53	MC	I210.002.00	STEMI(ST elevation myocardial infarction), anterior(wall)	TLST15	105	63	5				0	0			1	1	1	1
F	69	OS	M751.001.03	Full thickness tear rotator cuff	TLST15	51	30	5				0	0
M	47	MC	R074.001.00	Atypical chest pain	TLST15	30	30	1	9	1	93.74	1	1
F	59	OS	M1993.000.03	DA(Degenerative arthritis), wrist	TLST15	390	90	2				0	0
M	47	MC	I2148.000.00	Acute subendocardial myocardial infarction, other wall	TLST15	399	35	5	15	1	100.01	1	1			1		1	1
M	50	MG	K5731.001.00	Diverticulosis of colon, with bleeding	TLST15	90	90	3				0	0
F	58	NS	I610.002.00	ICH(Intracerebral hemorrhage), hypertensive, basal ganglia	TLST15	240	60	8				0	0				1
F	64	NR	G442.000.03	Tension headache	TLST15	631	42	5				0	0
M	74	MC	I2088.001.00	Stable angina	TLST15	70	63	6	13	1	88.92	2	1			1		1	1
M	53	MC	I210.002.00	STEMI(ST elevation myocardial infarction), anterior(wall)	TLST15	280	56	5	17	1	82.54	2	1			1			1
F	43	FM	R074.000.01	Chest pain	TLST15	30	30	4				0	0
M	23	MC	M1919.000.00	Post-traumatic arthrosis of other joints, site unspecified	TLST15	227	30	2	11	1	116.82	1	1
F	89	NR	F03.000.01	Dementia	TLST15	308	77	11				0	0	1		1	1
F	78	NR	A047.003.00	CDAD(Clostridium difficile-associated disease)	TLST15	35	35	8				0	0			1	1	1
F	52	MC	I2088.000.00	Other forms of angina pectoris	TLST15	539	42	5	10	1	107.2	1	1						1
M	55	MC	I211.002.00	STEMI(ST elevation myocardial infarction), inferior(wall)	TLST15	379	70	6	16	1	73.55	2	1			1	1		1
M	72	MG	C159.000.01	Cancer of esophagus	TLST15	30	30	4	10	1	87.47	2	1				1			1
M	61	MC	I480.000.00	Atrial fibrillation	TLST15	278	34	6				0	0				1	1
M	56	MC	I200.000.00	Unstable angina	TLST15	630	91	8	17	1	97.88	1	1			1	1	1	1
M	46	MC	I2149.000.00	Acute subendocardial myocardial infarction, unspecified site	TLST15	70	70	4				0	0			1			1
M	74	MC	I200.000.00	Unstable angina	TLST15	679	35	5	22	1	84.62	2	1			1	1	1	1
M	58	MG	K6358.000.00	Other polyp of colon	TLST15	56	56	3		1	103.42	1	1
F	89	NR	G20.000.00	Parkinson's disease	TLST15	280	91	12	15	1	85.81	2	1			1		1
M	68	PR	S141.002.00	Central cord syndrome	TLST15	122	34	4	22	1	92.75	1	1
M	62	MG	K6359.000.00	Polyp of colon unspecified	TLST15	60	60	5				0	0
M	29	OS	M502.000.02	HCD (Herniated cervical disc)	TLST15	360	60	2				0	0	1
M	72	MC	I2148.000.00	Acute subendocardial myocardial infarction, other wall	TLST15	42	42	6				0	0			1	1	1	1
M	82	MC	I2148.000.00	Acute subendocardial myocardial infarction, other wall	TLST15	221	35	6				0	0			1			1		1
M	74	MG	I639.000.00	Cerebral infarction, unspecified	TLST15	63	56	1				0	0
M	53	MC	I2088.001.00	Stable angina	TLST15	35	35	4	14	1	78.83	2	1						1
M	40	MC	I211.002.00	STEMI(ST elevation myocardial infarction), inferior(wall)	TLST15	641	42	8	13	1	116.03	1	1			1	1	1	1
M	66	MC	I211.002.00	STEMI(ST elevation myocardial infarction), inferior(wall)	TLST15	252	70	5	21	1	76.23	2	1			1	1	1	1
F	57	OS	S633.004.01	Partial tear TFCC(triangular fibrocartilage complex) wrist	TLST15	77	56	4				0	0
F	55	S008	E039.000.01	Hypothyroidism	TLST15	40	35	8	10	1	106.23	1	1					1
M	46	MC	I211.002.00	STEMI(ST elevation myocardial infarction), inferior(wall)	TLST15	519	63	5				0	0			1		1	1
F	60	NS	M5459.000.00	Low back pain, site unspecified	TLST15	86	30	4	11	1	95.54	1	1	1
M	50	MC	I210.002.00	STEMI(ST elevation myocardial infarction), anterior(wall)	TLST15	42	42	9				0	0			1	1		1
M	50	MC	I420.000.01	DCMP(dilated cardiomyopathy)	TLST15	749	35	7	11	1	105.81	1	1			1		1	1
M	48	MC	I210.002.00	STEMI(ST elevation myocardial infarction), anterior(wall)	TLST15	703	63	6	16	1	103.04	1	1			1	1	1	1
M	79	MC	I2510.004.00	Native CAD(coronary artery disease), one vessel	TLST15	172	30	4	12	1	82.48	2	1			1		1	1
M	61	MC	I211.002.00	STEMI(ST elevation myocardial infarction), inferior(wall)	TLST15	746	35	5	12	1	72.87	2	1			1	1	1	1
M	74	NR	I639.000.00	Cerebral infarction, unspecified	TLST15	752	59	10				0	0			1	1	1
M	69	MC	I200.000.00	Unstable angina	TLST15	154	63	6				0	0			1	1	1	1
M	75	MC	I420.000.01	DCMP(dilated cardiomyopathy)	TLST15	723	56	5	31	1	69.1	2	1			1	1		1		1
M	44	MC	I2148.000.00	Acute subendocardial myocardial infarction, other wall	TLST15	421	35	8	9	1	110.37	1	1			1	1	1	1
F	60	MC	I2140.000.00	Acute subendocardial myocardial infarction, anterior wall	TLST15	793	35	7				0	0	1		1	1	1	1
M	63	MC	I2510.006.00	Native CAD(coronary artery disease), three vessel	TLST15	30	30	5	16	1	79.74	2	1			1			1
F	64	OS	M179.000.04	DA(Degenerative arthritis), knee	TLST15	120	60	3				0	0	1
F	73	MC	I2140.000.00	Acute subendocardial myocardial infarction, anterior wall	TLST15	665	35	11	15	1	92.5	1	1			1	1	1	1
F	82	MC	I2149.000.00	Acute subendocardial myocardial infarction, unspecified site	TLST15	138	61	8				0	0			1			1
M	61	MC	I212.002.03	STEMI(ST elevation myocardial infarction), lateral(wall)	TLST15	35	35	7				0	0			1	1	1	1
F	67	MC	I2510.006.00	Native CAD(coronary artery disease), three vessel	TLST15	672	35	8	16	1	78.66	2	1			1	1		1
F	52	FM	K210.001.00	Reflux esophagitis	TLST15	30	30	4	7	1	107.84	1	1
F	64	MC	I109.001.00	Hypertension(arterial, essential, primary, systemic)	TLST15	154	63	1	11	1	79.11	2	1				1
F	26	MI	J159.000.01	Bacterial pneumonia	TLST15	42	42	3				0	0
M	42	MC	Q245.003.00	Myocardial bridge	TLST15	98	35	2				0	0					1	1
M	77	NR	F009.000.02	Alzheimer's dementia(G30.9+)	TLST15	168	84	6	6	1	96.32	1	1			1
F	54	OS	M179.000.04	DA(Degenerative arthritis), knee	TLST15	93	30	2				0	0	1
M	58	MC	R074.000.01	Chest pain	TLST15	308	63	3	13	1	79.7	2	1			1	1	1	1
M	64	MC	I724.000.00	Aneurysm and dissection of artery of lower extremity	TLST15	561	63	5	17	1	79.19	2	1			1	1	1	1
M	43	MG	K30.000.00	Dyspepsia	TLST15	80	50	5		1	111.74	1	1
M	49	MC	I2148.000.00	Acute subendocardial myocardial infarction, other wall	TLST15	76	42	5	3	1	109.54	1	1			1			1
M	86	MC	J690.001.00	Aspiration pneumonia	TLST15	399	63	6				0	0			1	1		1
M	57	S008	R05.001.00	Chronic cough	TLST15	30	30	3	14	1	92	1	1
M	62	MC	J810.000.00	Acute pulmonary edema	TLST15	306	35	11	11	1	91.64	1	1			1	1	1	1
M	54	MG	K558.001.01	Angiodysplasia of small intestine	TLST15	588	60	3	15	1	92.74	1	1
F	91	MC	I2140.000.00	Acute subendocardial myocardial infarction, anterior wall	TLST15	332	91	8				0	0			1			1		1
F	71	MC	I422.000.01	Hypertrophic cardiomyopathy	TLST15	672	44	6	10	1	90.72	1	1			1	1		1
M	40	GS	K219.000.01	GERD(Gastroesophageal reflux disease )	TLST15	30	30	1	14	1	119.46	1	1
F	64	OS	S3250.001.00	Fracture superior and inferior ramus pubis, closed	TLST15	146	90	3				0	0	1
F	78	NS	C719.000.00	Malignant neoplasm of brain, unspecified	TLST15	35	35	7				0	0
F	71	MR	M350.000.01	SS (Sjogren syndrome)	TLST15	91	91	12				0	0	1	1
M	62	MC	I2088.001.00	Stable angina	TLST15	275	93	4	18	1	81.29	2	1			1			1
M	66	MC	I109.001.00	Hypertension(arterial, essential, primary, systemic)	TLST15	360	84	5				0	0			1	1
F	72	MC	I2510.005.00	Native CAD(coronary artery disease), two vessel	TLST15	588	35	9				0	0			1	1		1
F	85	NR	F019.000.01	Vascular dementia	TLST15	322	35	6	15	1	81.37	2	1
M	64	NR	I639.002.00	MCA(middle cerebral artery) infarction	TLST15	70	42	9	13	1	93.45	1	1				1	1
F	79	NR	F019.000.01	Vascular dementia	TLST15	35	35	8	22	1	68.06	2	1			1	1
F	60	ME	E1141.000.01	NIDDM with diabetic polyneuropathy	TLST15	84	84	2	15	1	95.07	1	1					1
M	70	MC	I2148.000.00	Acute subendocardial myocardial infarction, other wall	TLST15	705	35	5	21	1	67.66	2	1			1	1
F	45	NR	G4300.000.00	Migraine without aura [common migraine] without status migrainosus	TLST15	280	35	6				0	0	1
M	40	MG	K922.000.01	GI(Gastrointestinal) bleeding	TLST15	180	90	3				0	0					1
M	50	ME	G632.000.00	Diabetic polyneuropathy (E10-E14+ with common fourth character .4)	TLST15	60	60	3	20	1	61.33	2	1					1
M	44	MR	M1090.000.00	Gout, unspecified, multiple sites	TLST15	84	35	8	10	1	100.8	1	1	1	1
M	70	OS	M1997.000.05	OA(osteoarthrosis) ankle	TLST15	158	60	4	13	1	76.85	2	1	1
F	63	MC	I2510.004.00	Native CAD(coronary artery disease), one vessel	TLST15	70	70	8				0	0			1			1
M	76	NR	G20.000.00	Parkinson's disease	TLST15	182	91	7	17	1	85.05	2	1	1
F	63	MC	R074.001.00	Atypical chest pain	TLST15	35	35	3	13	1	89.12	2	1
F	50	NR	G442.000.00	Tension-type headache	TLST15	161	77	4	5	1	112.12	1	1			1	1
M	55	MC	I2140.000.00	Acute subendocardial myocardial infarction, anterior wall	TLST15	35	35	8		1	88.62	2	1			1	1		1
F	55	MG	K6359.000.00	Polyp of colon unspecified	TLST15	172	56	4	14	1	100.98	1	1
M	62	MG	K922.000.01	GI(Gastrointestinal) bleeding	TLST15	192	56	3				0	0				1
F	78	MC	I209.000.01	AP(Angina pectoris)	TLST15	182	42	7				0	0			1	1		1
F	48	MR	M0584.000.00	Other seropositive rheumatoid arthritis, hand region	TLST15	343	56	6	18	1	106.07	1	1
M	90	MC	I501.002.01	Pulmonary edema, cardiogenic	TLST15	630	42	6	17	1	78.65	2	1			1	1		1		1
M	42	MC	I2148.000.00	Acute subendocardial myocardial infarction, other wall	TLST15	420	42	6	12	1	115.72	1	1			1		1	1
M	46	MG	K633.000.00	Ulcer of intestine	TLST15	118	90	5	10	1	72.08	2	1
M	54	MN	N189.000.01	CKD(Chronic kidney disease)	TLST15	138	35	10	29	1	74.88	2	1				1	1
F	41	MC	I7100.000.00	Dissection of thoracic aorta	TLST15	31	31	6	14	1	95.91	1	1				1	1
M	38	S008	R074.001.00	Atypical chest pain	TLST15	74	60	1		1	91.72	1	1
F	62	MG	K210.001.00	Reflux esophagitis	TLST15	343	35	6		1	102.4	1	1
M	57	MC	I258.000.00	Other forms of chronic ischemic heart disease	TLST15	190	190	5	10	1	105.38	1	1			1	1	1	1
F	50	OS	M4806.000.00	Spinal stenosis, lumbar region	TLST15	90	60	6	12	1	103.52	1	1				1	1
F	30	MR	M332.000.00	Polymyositis	TLST15	241	35	6	16	0	133.49	1	1	1	1
M	27	OS	S3350.000.00	Sprain and strain of lumbar spine	TLST15	140	56	3	11	1	115.09	1	1
F	34	OB	Z3401.000.00	Supervision of normal first pregnancy, secondary trimester	TLST15	65	30	4				0	0
M	48	MG	R100.000.01	Acute abdomen pain	TLST15	90	90	4	14	1	87.55	2	1
F	57	OS	M179.000.02	Osteoarthrosis, knee	TLST15	60	30	5	7	1	105.4	1	1
F	71	MC	I2510.006.00	Native CAD(coronary artery disease), three vessel	TLST15	280	35	8	19	1	91.7	1	1			1	1		1
F	68	MC	I2140.000.00	Acute subendocardial myocardial infarction, anterior wall	TLST15	420	56	5				0	0			1			1
F	58	OS	M512.000.02	HIVD(Herniated intervertebral disc), lumbar region	TLST15	120	30	5	17	1	104.02	1	1
F	67	ME	M8000.000.00	Postmenopausal osteoporosis with pathological fracture, multiple sites	TLST15	98	98	4		1	90.51	1	1					1
F	61	OS	M512.000.02	HIVD(Herniated intervertebral disc), lumbar region	TLST15	30	30	5	24	1	102.48	1	1
M	73	NR	F009.000.02	Alzheimer's dementia(G30.9+)	TLST15	217	63	6	7	1	95.32	1	1				1
M	30	MC	I201.004.00	Variant angina	TLST15	98	49	6	11	1	118.66	1	1			1	1		1
F	70	PR	G610.000.00	Guillain-Barre syndrome	TLST15	50	30	5		1	94.47	1	1				1
F	55	OS	M1997.000.05	OA(osteoarthrosis) ankle	TLST15	254	30	4				0	0	1
M	53	MC	I210.002.02	STEMI(ST elevation myocardial infarction), anterolateral	TLST15	579	35	8	19	1	77.08	2	1			1			1
F	73	FM	M5420.000.00	Cervicalgia, multiple sites in spine	TLST15	60	60	5		1	94.78	1	1
M	68	MC	I2140.000.00	Acute subendocardial myocardial infarction, anterior wall	TLST15	355	42	7	15	1	78.9	2	1			1	1	1	1
M	69	OS	S32020.000.00	Fracture of L1 level, closed	TLST15	474	42	3				0	0	1			1
F	55	MR	M0590.000.00	Seropositive rheumatoid arthritis, unspecified, multiple sites	TLST15	168	56	8	19	1	72.96	2	1
M	50	MC	I2140.000.00	Acute subendocardial myocardial infarction, anterior wall	TLST15	579	35	4	17	1	107.55	1	1			1	1		1
M	47	MC	I209.000.01	AP(Angina pectoris)	TLST15	126	63	4	12	1	88.16	2	1				1		1
F	96	MC	I509.000.01	Heart failure	TLST15	140	35	10				0	0				1				1
M	44	NS	I639.002.00	MCA(middle cerebral artery) infarction	TLST15	382	50	6	13	1	112.18	1	1				1
F	70	OS	M1994.000.05	OA(Osteoarthrosis), hand	TLST15	30	30	2				0	0	1
F	79	MC	I5000.000.00	Systolic(congestive) heart failure	TLST15	70	42	6				0	0			1		1			1
M	41	EN	K219.003.00	LPRD(Laryngopharyngeal reflux disease)	TLST15	42	42	3				0	0
M	58	PR	I610.002.00	ICH(Intracerebral hemorrhage), hypertensive, basal ganglia	TLST15	80	35	10	14	1	70.49	2	1		1		1
M	84	MC	I2510.006.00	Native CAD(coronary artery disease), three vessel	TLST15	329	35	6	17	1	75.12	2	1			1			1
M	58	MG	K6359.000.01	Polyp of colon	TLST15	56	56	4				0	0
M	46	MC	I110.000.00	Hypertensive heart disease with(congestive) heart failure	TLST15	578	35	4	11	1	108.83	1	1			1	1	1
F	50	MC	I5000.000.00	Systolic(congestive) heart failure	TLST15	553	31	8	32	1	101.5	1	1			1		1		1	1
M	71	MG	S06240.001.00	Traumatic ICH(Intracerebral Hemorrhage) without open intracranial wound	TLST15	264	84	13	18	1	90.34	1	1				1	1
M	39	PR	S0650.000.00	Traumatic subdural hemorrhage without open intracranial wound	TLST15	191	30	7	17	1	118.88	1	1	1	1			1
F	65	NR	I639.000.00	Cerebral infarction, unspecified	TLST15	560	42	8	15	1	100.91	1	1			1	1
F	66	MC	I211.002.00	STEMI(ST elevation myocardial infarction), inferior(wall)	TLST15	576	42	6	17	1	71.4	2	1			1	1	1	1
M	78	MC	I200.000.00	Unstable angina	TLST15	504	49	6	21	1	69.25	2	1			1	1		1
M	69	MC	I209.000.01	AP(Angina pectoris)	TLST15	567	35	6	16	1	64.57	2	1			1			1
F	80	MG	C188.000.01	Cancer of overlapping lesion of colon	TLST15	305	30	4				0	0				1	1
M	35	MR	M301.000.02	Churg-Strauss syndrome	TLST15	60	60	6				0	0
F	67	MC	I2510.006.00	Native CAD(coronary artery disease), three vessel	TLST15	357	119	6	16	1	78.66	2	1			1			1
F	58	OS	S900.000.00	Contusion of ankle	TLST15	100	30	4	21	1	98.36	1	1
F	57	OS	S903.000.01	Contusion of foot	TLST15	174	56	4				0	0
M	43	OS	S32090.000.00	Fracture of lumbar vertebra, level unspecified, closed	TLST15	199	49	4				0	0
M	50	NS	G459.000.04	TIA (transient ischemic attack )	TLST15	228	84	4	12	1	102.09	1	1			1		1
M	43	MC	I211.002.00	STEMI(ST elevation myocardial infarction), inferior(wall)	TLST15	466	35	5	10	1	100.19	1	1			1	1		1
M	78	MC	I211.002.00	STEMI(ST elevation myocardial infarction), inferior(wall)	TLST15	154	35	6	18	1	65.39	2	1			1	1		1
M	58	NR	I664.001.01	Cerebral artery stenosis, multiple	TLST15	36	36	5	15	1	97.47	1	1			1	1
F	75	MC	I313.000.00	Pericardial effusion (noninflammatory)	TLST15	537	35	7	20	1	74.36	2	1			1		1	1
M	61	MC	I200.000.00	Unstable angina	TLST15	490	35	7	14	1	92.71	1	1			1	1	1	1
M	39	MC	I2510.005.00	Native CAD(coronary artery disease), two vessel	TLST15	322	35	5	15	1	110.84	1	1			1			1
M	24	NR	A1781.000.00	Tuberculous meningoencephalitis(G05.0*)	TLST15	523	56	6	12	1	135.32	1	1
F	82	NS	I639.007.00	Medulla infarction	TLST15	300	90	5	20	1	90.13	1	1			1	1	1
F	71	MP	C3491.006.00	Lung ca.(Adenocarcinoma), left	TLST15	65	30	11	10	1	88	2	1			1	1	1
F	89	OS	S72190.002.00	Fracture of greater trochanter, closed	TLST15	51	30	4	16	0	88.83	2	1	1
M	60	MC	I2510.004.00	Native CAD(coronary artery disease), one vessel	TLST15	518	63	8	16	1	96.11	1	1			1	1	1	1			1
M	87	MC	I2148.000.00	Acute subendocardial myocardial infarction, other wall	TLST15	532	35	9	15	1	69.04	2	1			1	1		1
M	76	MC	I2140.000.00	Acute subendocardial myocardial infarction, anterior wall	TLST15	70	35	9	17	1	69.41	2	1			1	1	1	1
F	52	OS	M754.000.00	Impingement syndrome of shoulder	TLST15	37	30	2				0	0	1			1
M	57	FM	R1012.000.00	Epigastric pain	TLST15	93	30	4				0	0	1
M	73	NR	I639.000.00	Cerebral infarction, unspecified	TLST15	186	93	9	16	1	85.62	2	1				1	1
F	73	MC	I509.000.01	Heart failure	TLST15	476	35	12	16	1	86.36	2	1			1		1			1
M	76	MC	I2510.004.00	Native CAD(coronary artery disease), one vessel	TLST15	105	42	7	14	1	69.41	2	1			1	1		1
M	83	OS	S6280.000.00	Fracture of other and unspecified parts of wrist and hand, closed	TLST15	30	30	5	15	1	83.04	2	1
M	25	MG	B980.000.01	H.Pylori infection	TLST15	56	56	5				0	0
M	43	MC	I211.002.00	STEMI(ST elevation myocardial infarction), inferior(wall)	TLST15	560	42	10		1	107.24	1	1			1	1	1	1
F	38	OS	M169.000.04	Arthrosis of hip	TLST15	56	56	5				0	0
M	53	MC	I2140.000.00	Acute subendocardial myocardial infarction, anterior wall	TLST15	448	63	11	18	1	104.73	1	1			1	1	1	1		1
F	65	NR	F009.000.02	Alzheimer's dementia(G30.9+)	TLST15	35	35	7				0	0	1		1	1
M	72	MI	M4806.000.00	Spinal stenosis, lumbar region	TLST15	56	56	2				0	0
M	54	MG	K3188.008.00	Gastroparesis	TLST15	98	42	5	10	1	92.74	1	1
M	44	FM	M5429.001.00	Neck pain	TLST15	93	30	7		1	104.96	1	1		1
F	42	OS	M512.000.02	HIVD(Herniated intervertebral disc), lumbar region	TLST15	47	42	4	14	1	85.72	2	1
F	61	MC	I2510.006.00	Native CAD(coronary artery disease), three vessel	TLST15	483	35	13	17	1	60.03	2	1			1	1	1	1		1
F	49	NR	E780.000.01	Hypercholesterolemia	TLST15	84	84	2	16	1	104.25	1	1
F	77	ME	G632.000.00	Diabetic polyneuropathy (E10-E14+ with common fourth character .4)	TLST15	112	35	5				0	0					1
M	55	FM	R945.000.00	Abnormal results of liver function studies	TLST15	90	90	3	13	1	76.01	2	1					1
M	52	MG	K210.000.00	Gastro-esophageal reflux disease with esophagitis	TLST15	107	30	2	12	1	92.84	1	1			1	1	1
F	85	PR	M4856.000.00	Collapsed vertebra NEC, lumbar region	TLST15	45	30	10	19	1	71.53	2	1					1
M	31	MR	M459.000.00	Ankylosing spondylitis, site unspecified	TLST15	81	65	3	7	1	120.92	1	1
M	25	MR	M2555.000.00	Pain in joint, pelvic region and thigh	TLST15	63	42	4	8	1	131.94	1	1	1	1
F	87	MC	I509.000.01	Heart failure	TLST15	350	84	5				0	0			1	1				1
F	78	OS	S800.000.00	Contusion of knee	TLST15	44	30	2				0	0
M	74	MC	I2141.000.00	Acute subendocardial myocardial infarction, inferior wall	TLST15	259	56	6	16	1	86.68	2	1			1			1
F	62	MC	I2510.005.00	Native CAD(coronary artery disease), two vessel	TLST15	91	91	6	19	1	86.82	2	1			1	1	1	1
F	81	MC	S0650.000.00	Traumatic subdural hemorrhage without open intracranial wound	TLST15	299	63	4	27	1	65.18	2	1			1	1		1
F	81	NR	F009.000.02	Alzheimer's dementia(G30.9+)	TLST15	205	70	6	13	1	89.6	2	1			1
F	43	FM	K210.001.00	Reflux esophagitis	TLST15	60	30	5	11	1	109.29	1	1	1
F	74	FM	E780.000.01	Hypercholesterolemia	TLST15	90	90	6	13	1	72.63	2	1
F	58	MG	K210.001.00	Reflux esophagitis	TLST15	60	32	7	20	1	106.68	1	1
M	68	NR	I639.002.00	MCA(middle cerebral artery) infarction	TLST15	376	56	6	12	1	87.45	2	1			1				1
M	42	PR	S22450.000.00	Multiple fracture of involving four or more ribs, closed	TLST15	120	30	6	12	1	117.79	1	1	1				1
F	54	MG	K6358.000.00	Other polyp of colon	TLST15	87	59	10				0	0
M	51	NS	I638.000.00	Other cerebral infarction	TLST15	460	56	5				0	0			1
M	54	NS	I6322.000.00	Cerebral infarction due to unspecified occlusion or stenosis of carotid artery	TLST15	456	63	3	9	1	99.26	1	1			1
M	63	MC	I2088.001.00	Stable angina	TLST15	224	42	4	12	1	96.58	1	1			1			1
F	77	OS	M179.000.04	DA(Degenerative arthritis), knee	TLST15	44	30	2	13	1	90.47	1	1				1
M	58	NS	G373.000.02	Transverse myelitis	TLST15	30	30	3	10	1	104.02	1	1	1
M	59	PR	G825.000.02	Quadriplegia	TLST15	332	32	7	8	1	105.82	1	1				1
M	65	NS	M4806.000.01	Spinal stenosis, degenerative, lumbar	TLST15	30	30	4				0	0	1			1	1
M	66	OS	M179.001.00	DJD(degenerative joint disease), knee	TLST15	90	90	4				0	0
F	55	FM	K6359.000.01	Polyp of colon	TLST15	60	60	3	10	1	99.44	1	1
F	35	FM	K210.001.00	Reflux esophagitis	TLST15	103	35	7	7	1	113.88	1	1
F	41	NS	G4090.000.01	Epilepsy	TLST15	74	74	3	10	1	108.65	1	1	1
F	54	PR	I610.003.01	ICH(Intracerebral hemorrhage), thalamus	TLST15	366	30	6	13	1	91.84	1	1				1
M	51	OS	M456.000.00	Ankylosing spondylitis, lumbar region	TLST15	180	180	4	22	1	93.5	1	1	1
F	62	MC	I210.002.00	STEMI(ST elevation myocardial infarction), anterior(wall)	TLST15	163	35	7	18	1	88.26	2	1			1			1
F	80	MC	I2141.000.00	Acute subendocardial myocardial infarction, inferior wall	TLST15	423	30	8	9	1	82.61	2	1			1	1	1	1
F	80	NR	F009.000.02	Alzheimer's dementia(G30.9+)	TLST15	91	91	4		1	62.05	2	1					1
M	44	FM	R945.000.00	Abnormal results of liver function studies	TLST15	60	30	3	13	1	86.91	2	1
M	60	NR	I639.005.00	Brain stem infarction	TLST15	206	42	7	13	1	92.51	1	1			1
F	54	OS	S9200.000.00	Fracture of calcaneus, closed	TLST15	56	56	3	16	1	99.65	1	1	1
M	78	NR	G3100.001.00	FTD (Frontotemporal dementia)	TLST15	140	63	6	12	1	80.44	2	1
M	40	OS	M502.000.01	HIVD(Herniated intervertebral disc) of cervical spine	TLST15	44	30	5	13	1	99.72	1	1	1
F	70	MH	I269.000.01	PE(Pulmonary embolism)	TLST15	233	43	7	8	1	90.88	1	1	1
F	52	FM	E780.000.01	Hypercholesterolemia	TLST15	91	35	4	17	1	105.38	1	1
F	45	FM	K3188.011.00	gastric spasm	TLST15	30	30	2	17	1	110.08	1	1
F	75	OS	M5420.000.00	Cervicalgia, multiple sites in spine	TLST15	90	90	2				0	0
M	36	FM	K317.001.01	Gastric polyp	TLST15	30	30	2	10	1	83.16	2	1
F	59	NR	G8100.000.00	Flaccid hemiplegia, Right dominant side	TLST15	307	40	6	10	1	94.84	1	1			1
M	50	OS	E1070.000.01	IDDM(Insulin-dependent diabetes mellitus) foot, with ulcer	TLST15	298	90	2	21	1	113.44	1	1					1
M	52	PR	K661.000.00	Hemoperitoneum	TLST15	30	30	17	14	1	76.77	2	1	1			1
M	59	PR	G8103.000.00	Flaccid hemiplegia, left nondominant side	TLST15	63	63	5	11	1	103.91	1	1				1
M	44	MG	K519.000.01	UC(Ulcerative colitis)	TLST15	56	56	2	14	1	99.49	1	1
M	63	PR	G825.000.02	Quadriplegia	TLST15	90	90	13	25	1	102.89	1	1			1	1	1
M	70	OS	M512.009.00	HIVD(Herniated intervertebral disc), unspecified site	TLST15	49	33	6	15	1	89.59	2	1	1
F	56	MG	K558.001.01	Angiodysplasia of small intestine	TLST15	90	90	2	17	1	77.7	2	1
M	70	OS	S800.000.00	Contusion of knee	TLST15	30	30	4				0	0	1
F	45	MC	R074.001.00	Atypical chest pain	TLST15	30	30	1				0	0
F	49	PR	G825.000.02	Quadriplegia	TLST15	184	33	13	12	0	115.98	1	1	1	1		1
F	67	MG	C187.000.02	Cancer of sigmoid colon	TLST15	91	91	5	11	1	92.82	1	1
M	29	MC	I2510.005.00	Native CAD(coronary artery disease), two vessel	TLST15	213	35	7	16	1	80.42	2	1			1	1		1
M	47	MC	I2510.006.00	Native CAD(coronary artery disease), three vessel	TLST15	376	35	11	17	1	78.65	2	1			1	1		1
M	59	PR	G8100.000.00	Flaccid hemiplegia, Right dominant side	TLST15	343	30	3	15	1	99.86	1	1	1	1		1
F	35	OS	S9670.000.00	Injury of multiple muscles and tendons at ankle and foot level, laceration	TLST15	126	56	3	9	1	120.8	1	1
F	59	MR	M0584.000.00	Other seropositive rheumatoid arthritis, hand region	TLST15	35	35	8	14	0	106.64	1	1
M	59	MC	I2140.000.00	Acute subendocardial myocardial infarction, anterior wall	TLST15	240	42	8	37	1	84.04	2	1			1	1	1	1
F	54	ME	E249.000.01	Cushing's syndrome	TLST15	30	30	4	14	1	98.69	1	1		1		1	1	1
M	79	FM	I2510.004.00	Native CAD(coronary artery disease), one vessel	TLST15	90	30	5	20	1	62.14	2	1	1	1	1	1		1
M	47	OS	M5459.000.01	LBP (lower back pain)	TLST15	30	30	2	22	1	81.3	2	1	1
M	52	OS	S9200.000.00	Fracture of calcaneus, closed	TLST15	112	56	4				0	0
M	53	MC	I2140.000.00	Acute subendocardial myocardial infarction, anterior wall	TLST15	406	35	7	16	1	91.02	1	1			1	1		1
M	57	OS	M501.000.00	Cervical disc disorder with radiculopathy	TLST15	30	30	2				0	0	1
M	48	PR	G825.000.02	Quadriplegia	TLST15	116	60	6	13	1	113.62	1	1					1
M	42	OS	S82431.000.00	Fracture of shaft of fibula, open	TLST15	146	90	3	18	1	109.62	1	1	1
M	75	NS	S06340.002.00	Traumatic hemorrhage contusion, NOS without open intracranial wound	TLST15	56	56	4	23	1	83.64	2	1
M	53	ME	G632.000.00	Diabetic polyneuropathy (E10-E14+ with common fourth character .4)	TLST15	175	56	3	18	1	100.96	1	1					1
M	83	NR	F019.000.01	Vascular dementia	TLST15	178	35	6	12	1	85.78	2	1			1
F	77	MC	I210.002.00	STEMI(ST elevation myocardial infarction), anterior(wall)	TLST15	182	35	10	17	1	88.41	2	1			1	1	1	1
F	83	NR	F328.001.00	Atypical depression	TLST15	400	63	3				0	0	1
M	78	MC	I200.000.00	Unstable angina	TLST15	77	77	6	16	1	77.34	2	1			1			1
F	78	MC	I7029.002.00	PAOD (peripheral arteriosclerotic occlusive disease)	TLST15	45	30	4				0	0						1
M	74	PR	S06240.001.00	Traumatic ICH(Intracerebral Hemorrhage) without open intracranial wound	TLST15	63	63	9	21	1	72.93	2	1					1
M	72	MG	K210.001.00	Reflux esophagitis	TLST15	31	31	4		1	94.84	1	1
M	38	MC	I2148.000.00	Acute subendocardial myocardial infarction, other wall	TLST15	353	35	5	9	1	115.12	1	1			1			1
M	73	MC	I2510.005.00	Native CAD(coronary artery disease), two vessel	TLST15	175	49	5	12	1	91	1	1			1			1
M	65	MH	C83389.000.00	Other and unspecified diffuse large B-cell lymphoma, unspecified site	TLST15	90	30	5	23	1	91.88	1	1				1
M	45	FM	R1049.000.00	Unspecified abdominal pain	TLST15	196	56	6	12	1	103.26	1	1				1
F	83	OS	M179.000.02	Osteoarthrosis, knee	TLST15	30	30	8				0	0	1	1
M	43	PR	I610.000.02	ICH(Intracerebral hemorrhage), subcortical	TLST15	294	63	3	18	1	102.86	1	1				1
M	42	MC	I480.000.00	Atrial fibrillation	TLST15	288	43	2	17	1	71.26	2	1						1
F	75	MC	J810.003.00	Pulmonary congestion	TLST15	128	63	5	12	1	66.08	2	1								1
M	79	MC	I2140.000.00	Acute subendocardial myocardial infarction, anterior wall	TLST15	301	35	6	26	1	84.53	2	1			1			1
F	71	NR	H812.000.01	Vestibular neuritis	TLST15	112	112	3	11	1	94.94	1	1			1
M	79	MC	I2149.000.00	Acute subendocardial myocardial infarction, unspecified site	TLST15	133	70	6	28	1	81.32	2	1			1	1	1	1		1	1
M	57	OS	S22450.000.00	Multiple fracture of involving four or more ribs, closed	TLST15	56	56	4	10	1	101.28	1	1	1
F	87	NR	F067.000.00	Mild cognitive disorder	TLST15	203	63	5	15	1	76.58	2	1			1
F	85	NR	F511.000.00	Nonorganic hypersomnia	TLST15	217	70	4	17	1	67.23	2	1	1		1
F	79	OS	S22070.000.00	Fracture of T11 and T12 level, closed	TLST15	90	90	3	30	1	73.44	2	1
M	59	NR	I639.005.00	Brain stem infarction	TLST15	287	84	11	15	1	112.4	1	1			1	1	1
M	66	MC	I2510.006.00	Native CAD(coronary artery disease), three vessel	TLST15	187	91	6	13	1	82.03	2	1			1	1		1
M	55	NR	I639.005.00	Brain stem infarction	TLST15	274	56	9	8	1	103.84	1	1			1		1
F	65	OS	M8791.001.00	AVN(avascular necrosis), shoulder region	TLST15	37	30	2	13	1	93.64	1	1	1
F	70	MC	Q245.003.00	Myocardial bridge	TLST15	259	91	4	18	1	79.48	2	1			1			1
M	62	MC	I209.000.01	AP(Angina pectoris)	TLST15	91	35	5	19	1	94.3	1	1			1	1		1
M	74	MG	K20.000.00	Esophagitis	TLST15	30	30	4		1	72.07	2	1
F	28	S008	R10405.000.00	Epigastric abdominal tenderness	TLST15	30	30	1	12	1	110.25	1	1
M	48	MC	I100.000.00	Hypertension, benign	TLST15	182	56	3	16	1	96.73	1	1			1	1
M	40	MC	G834.000.00	Cauda equina syndrome	TLST15	165	43	6	18	1	91.51	1	1			1			1
M	57	NR	I636.000.00	Cerebral infarction due to cerebral venous thrombosis, nonpyogenic	TLST15	119	91	7	11	1	108.69	1	1			1
M	47	NR	I639.013.00	Multiple cerebral infarction	TLST15	245	56	8	11	1	111.09	1	1			1		1
F	39	OS	M1994.000.05	OA(Osteoarthrosis), hand	TLST15	37	30	3				0	0
M	68	MC	I2510.006.00	Native CAD(coronary artery disease), three vessel	TLST15	189	35	9	16	1	71.76	2	1	1		1	1		1
F	70	NR	R42.003.00	Dizziness	TLST15	276	58	9	14	1	88.2	2	1			1	1
F	52	MC	I255.000.01	ICMP(ischemic cardiomyopahty)	TLST15	215	35	8	10	1	65.51	2	1					1	1
M	71	MC	I2149.000.00	Acute subendocardial myocardial infarction, unspecified site	TLST15	90	62	6	15	1	96.67	1	1			1	1		1
F	50	OS	S500.000.00	Contusion of elbow	TLST15	30	30	5	9	1	81.04	2	1	1
M	53	MC	I2510.005.00	Native CAD(coronary artery disease), two vessel	TLST15	223	63	6	13	1	91.02	1	1			1			1
M	34	MC	I2088.001.00	Stable angina	TLST15	63	63	1	12	1	112.6	1	1						1
F	53	MH	C3490.004.00	Lung ca.(Adenocarcinoma), right	TLST15	225	30	3	11	1	106.45	1	1
M	60	ME	G632.000.00	Diabetic polyneuropathy (E10-E14+ with common fourth character .4)	TLST15	190	32	4	17	1	92.93	1	1				1	1
M	30	MG	K20.000.00	Esophagitis	TLST15	60	60	6	19	1	118.07	1	1
F	32	MG	D690.002.01	HSP(Henoch-Schonlein purpura )	TLST15	42	42	4	5	1	119.95	1	1
M	69	MC	I050.000.01	MS(mitral stenosis), rheumatic	TLST15	238	56	6	15	1	71.25	2	1			1	1		1		1
M	52	OS	M159.001.00	Generalized osteoarthritis	TLST15	84	56	5				0	0	1
M	68	MC	Z955.001.03	PCI(Percutanous coronary intervention) status	TLST15	180	180	5	21	1	67.13	2	1			1			1
F	40	FM	K210.001.00	Reflux esophagitis	TLST15	109	63	2	12	1	92.22	1	1
M	36	MC	R074.001.00	Atypical chest pain	TLST15	35	35	1	10	1	88.83	2	1
F	67	NS	M4802.000.00	Spinal stenosis, cervical region	TLST15	30	30	7	17	1	99.5	1	1				1
M	54	PR	I610.002.00	ICH(Intracerebral hemorrhage), hypertensive, basal ganglia	TLST15	241	30	4	20	1	93.96	1	1				1	1
M	83	NR	I639.000.00	Cerebral infarction, unspecified	TLST15	224	84	7	16	1	62.44	2	1	1		1	1
F	66	MC	I209.000.01	AP(Angina pectoris)	TLST15	273	35	6	17	1	95.51	1	1			1	1		1
M	51	MC	I211.002.00	STEMI(ST elevation myocardial infarction), inferior(wall)	TLST15	306	35	6				0	0			1			1
M	45	NR	I639.002.00	MCA(middle cerebral artery) infarction	TLST15	84	56	4	10	1	107.88	1	1			1
F	63	MC	I2088.001.00	Stable angina	TLST15	210	63	7	13	1	96.48	1	1			1			1
F	57	NS	M4806.000.00	Spinal stenosis, lumbar region	TLST15	90	30	5				0	0	1
F	60	MR	M0599.000.00	Seropositive rheumatoid arthritis, unspecified, site unspecified	TLST15	56	49	9	13	1	96.99	1	1
M	66	MC	I210.002.04	STEMI(ST elevation myocardial infarction), anteroseptal	TLST15	147	35	8	12	1	95.59	1	1			1		1	1
F	72	PR	I615.000.03	Hypertensive IVH(Intraventricular hemorrhage)	TLST15	170	49	8	11	1	91.57	1	1				1
F	81	PR	I639.000.00	Cerebral infarction, unspecified	TLST15	84	84	2	11	1	87.45	2	1					1
F	72	MR	M350.000.01	SS (Sjogren syndrome)	TLST15	49	49	8	17	1	88.25	2	1		1
F	60	MC	I109.001.00	Hypertension(arterial, essential, primary, systemic)	TLST15	238	35	7	10	1	101.35	1	1			1	1		1
F	61	OS	M4806.000.00	Spinal stenosis, lumbar region	TLST15	195	60	4	17	1	91.92	1	1
M	48	MC	I460.000.00	Cardiac arrest with successful resuscitation	TLST15	217	63	7	22	1	82.58	2	1			1			1		1
M	62	MC	I2140.000.00	Acute subendocardial myocardial infarction, anterior wall	TLST15	169	35	6	14	1	97.78	1	1			1			1
M	55	OS	M754.000.00	Impingement syndrome of shoulder	TLST15	90	90	6	12	1	102.16	1	1
F	48	FM	M5459.000.01	LBP (lower back pain)	TLST15	30	30	3	18	1	106.63	1	1
M	75	PR	R13.000.00	Dysphagia	TLST15	49	35	5	25	1	89.25	2	1
M	87	MC	I200.000.00	Unstable angina	TLST15	168	56	11	20	1	82.94	2	1			1	1	1	1
F	30	S008	R1049.000.00	Unspecified abdominal pain	TLST15	90	30	5		1	122.31	1	1
F	58	NS	M4806.000.00	Spinal stenosis, lumbar region	TLST15	60	30	3	23	1	97.86	1	1	1				1
M	62	PR	R578.000.00	Other shock	TLST15	150	45	8	12	1	65.08	2	1
F	47	MC	I210.002.00	STEMI(ST elevation myocardial infarction), anterior(wall)	TLST15	196	56	8	13	1	91.95	1	1			1		1	1
M	62	MC	I210.002.00	STEMI(ST elevation myocardial infarction), anterior(wall)	TLST15	266	56	6	14	1	92.06	1	1			1	1	1	1
M	57	NR	G20.000.01	Parkinsonism	TLST15	91	91	7	17	1	77.52	2	1
M	71	MC	I2510.006.00	Native CAD(coronary artery disease), three vessel	TLST15	214	60	7	18	1	87.24	2	1			1	1		1
M	60	PR	G931.001.00	Hypoxic brain damage	TLST15	69	34	11	18	1	104.44	1	1				1	1				1
M	75	GS	C1620.000.00	Malignant neoplasm of body of stomach, early	TLST15	134	60	2	21	1	87.84	2	1
M	74	NR	G214.000.00	Vascular parkinsonism	TLST15	49	35	9	7	1	77.55	2	1			1
M	51	MC	I2510.005.00	Native CAD(coronary artery disease), two vessel	TLST15	149	77	6	17	1	95.96	1	1			1	1		1
F	33	PR	G834.000.00	Cauda equina syndrome	TLST15	120	34	5	7	1	122.51	1	1
M	55	MC	I210.002.00	STEMI(ST elevation myocardial infarction), anterior(wall)	TLST15	177	56	5	16	1	84.35	2	1			1	1		1
M	60	OS	M4316.000.01	Degenerative spondylolisthesis, lumbar region	TLST15	102	60	4				0	0	1
F	58	ME	C73.001.00	Papillary thyroid cancer	TLST15	81	60	10	16	1	95.5	1	1				1	1
M	57	MC	R0609.000.00	Dyspnea, NOS	TLST15	203	63	3	16	1	108	1	1						1
F	88	MC	I422.000.00	Other hypertrophic cardiomyopathy	TLST15	120	120	5	16	1	78.48	2	1			1	1		1
F	52	MC	R074.001.00	Atypical chest pain	TLST15	30	30	1	18	1	75.54	2	1
F	47	NR	G10.000.00	Huntington's disease	TLST15	63	63	9	22	1	94.92	1	1
M	51	MC	I2148.000.00	Acute subendocardial myocardial infarction, other wall	TLST15	84	56	4	7	1	99.46	1	1			1			1
F	83	MG	B258.003.00	CMV(cytomegaloviral) colitis	TLST15	91	32	4	10	1	71.4	2	1
F	28	ME	E1030.006.00	TypeⅠ DM(diabetes mellitus), with retinopathy NOS	TLST15	128	30	6	24	1	100.33	1	1			1		1
M	63	MC	R074.001.00	Atypical chest pain	TLST15	30	30	2				0	0
M	62	MG	K259.000.02	GU(gastric ulcer)	TLST15	140	56	1	13	1	95.74	1	1
F	54	NS	R42.003.00	Dizziness	TLST15	44	30	5	13	1	101.69	1	1
M	42	MC	R074.001.00	Atypical chest pain	TLST15	30	30	1				0	0
F	60	MC	I209.000.01	AP(Angina pectoris)	TLST15	98	84	4		1	78.94	2	1			1			1
M	50	OS	M8795.001.01	AVN(avascular necrosis), hip	TLST15	30	30	2	10	1	118.88	1	1
M	58	MN	N049.000.01	NS(nephrotic syndrome)	TLST15	142	30	8	11	1	94.25	1	1		1	1
F	89	NS	S32090.000.00	Fracture of lumbar vertebra, level unspecified, closed	TLST15	60	30	11	21	1	60.74	2	1	1			1
F	59	MC	I200.000.00	Unstable angina	TLST15	140	35	5	17	1	96.69	1	1				1		1
F	48	NS	I609.000.01	S-SAH(subarachnoid hemorrhage)	TLST15	72	30	2	13	1	104.98	1	1			1
F	52	MC	Q245.003.00	Myocardial bridge	TLST15	112	42	8	13	1	102.07	1	1				1		1
M	56	MC	I2510.004.00	Native CAD(coronary artery disease), one vessel	TLST15	91	91	8	12	1	92.65	1	1			1	1	1	1
M	52	NR	I639.002.00	MCA(middle cerebral artery) infarction	TLST15	84	84	8	13	1	105.47	1	1			1	1	1	1
F	60	MC	I209.000.01	AP(Angina pectoris)	TLST15	112	42	3	19	1	86.64	2	1			1			1
M	36	S008	R074.001.00	Atypical chest pain	TLST15	30	30	3				0	0
M	53	NS	I605.000.00	Subarachnoid hemorrhage from vertebral artery	TLST15	60	60	7	11	1	109.03	1	1			1	1
F	60	NS	I610.002.01	ICH(Intracerebral hemorrhage), basal ganglia	TLST15	30	30	9	11	1	99.07	1	1			1	1
M	72	NS	M5459.000.00	Low back pain, site unspecified	TLST15	109	30	5	13	1	86.63	2	1	1
M	60	MC	I211.002.00	STEMI(ST elevation myocardial infarction), inferior(wall)	TLST15	126	35	8	13	1	73.38	2	1			1	1	1	1
F	65	NS	I671.000.02	Cerebral aneurysm, unruptured	TLST15	90	30	2	13	1	96.18	1	1			1	1
M	61	MC	I2088.001.00	Stable angina	TLST15	147	35	6	22	1	99.55	1	1			1			1
F	54	MC	I421.000.00	Obstructive hypertrophic cardiomyopathy	TLST15	35	35	3	18	1	103.91	1	1				1		1		1
M	57	MC	I200.000.00	Unstable angina	TLST15	101	45	7	19	1	76.64	2	1			1	1	1	1
M	39	MC	I219.000.00	Acute myocardial infarction, unspecified	TLST15	35	35	7	20	1	110.84	1	1			1			1
M	48	MC	I210.002.00	STEMI(ST elevation myocardial infarction), anterior(wall)	TLST15	106	36	7	10	1	102.54	1	1			1	1		1		1
M	58	MC	R074.001.00	Atypical chest pain	TLST15	63	63	2	22	1	72.8	2	1
M	26	S008	K210.001.00	Reflux esophagitis	TLST15	30	30	1	10	1	82.96	2	1
F	27	PR	I610.000.02	ICH(Intracerebral hemorrhage), subcortical	TLST15	35	35	4	14	1	130.94	1	1				1
M	45	MC	I109.000.01	HTN(hypertension)	TLST15	91	91	1	8	1	105.23	1	1				1
M	53	MC	I2148.000.00	Acute subendocardial myocardial infarction, other wall	TLST15	35	35	6	10	1	109.7	1	1			1	1		1
F	63	MC	Q245.003.00	Myocardial bridge	TLST15	147	56	3	16	1	87.65	2	1
F	80	NR	F107.001.00	Alcoholic dementia	TLST15	63	63	3	20	1	72.92	2	1			1
M	46	MC	M0096.000.01	Pyogenic arthritis, knee joint	TLST15	105	35	4	24	1	89.86	2	1			1	1
M	40	MC	R074.001.00	Atypical chest pain	TLST15	30	30	1				0	0
F	58	NS	G442.000.03	Tension headache	TLST15	90	90	5	11	1	104.02	1	1			1
F	25	MP	A1611.000.03	Pulmonary tbc(tuberculosis) without cavitation or unspecified, bacteriological and histological examination not done	TLST15	60	60	2	8	1	118.37	1	1
M	70	MC	I209.000.01	AP(Angina pectoris)	TLST15	63	63	6	19	1	65.49	2	1			1		1	1
M	63	MC	I212.002.09	STEMI(ST elevation myocardial infarction), other sites	TLST15	35	35	7	13	1	95.07	1	1			1		1	1
F	59	OS	M179.000.04	DA(Degenerative arthritis), knee	TLST15	30	30	2				0	0	1
F	36	FM	R1049.000.00	Unspecified abdominal pain	TLST15	30	30	3		1	109.57	1	1
M	59	MC	I211.002.00	STEMI(ST elevation myocardial infarction), inferior(wall)	TLST15	87	63	8	14	1	76.44	2	1			1	1	1	1
M	36	MC	I210.003.03	AMI(acute myocardial infarction), anteroseptal	TLST15	35	35	8	15	1	89.84	2	1			1			1
M	72	MC	I210.002.00	STEMI(ST elevation myocardial infarction), anterior(wall)	TLST15	35	35	5	17	1	80.67	2	1			1	1		1
F	73	MC	I420.000.01	DCMP(dilated cardiomyopathy)	TLST15	30	30	7	12	1	88.07	2	1			1	1		1
M	48	ME	G632.000.00	Diabetic polyneuropathy (E10-E14+ with common fourth character .4)	TLST15	35	35	4	24	1	100.64	1	1					1	1
F	73	NS	I671.000.02	Cerebral aneurysm, unruptured	TLST15	30	30	9	17	1	60.97	2	1	1		1	1
M	60	MC	I200.000.00	Unstable angina	TLST15	35	35	7	11	1	103.18	1	1			1		1	1
F	49	MN	Z992.002.01	Hemodialysis state	TLST30	70	70	15	17	6	7.7	5	3	1			1	1
M	75	MG	K5793.001.00	Diverticulitis of intestine with bleeding	TLST30	38	38	4	59	11	4.15	5	3				1		1
M	57	MN	Z992.002.01	Hemodialysis state	TLST30	623	36	12	115	8	6.72	5	3
F	61	MG	K633.003.00	Ulcer of colon	TLST30	42	42	5	34	4	11.72	5	3
M	60	MN	N185.000.03	End stage kidney disease on dialysis	TLST30	137	74	16	40	6	8.97	5	3			1	1		1
F	59	MN	N185.000.03	End stage kidney disease on dialysis	TLST30	432	35	8	34	13	2.68	5	3			1	1	1	1
F	33	MN	Z992.002.01	Hemodialysis state	TLST30	72	36	10	29	6	8.01	5	3				1
M	85	MG	K559.001.00	Ischemic colitis	TLST30	86	30	5	170	8	5.49	5	3						1
M	75	MG	K921.000.00	Melena	TLST30	34	34	2	203	10	4.43	5	3
F	80	MG	K263.000.01	Acute duodenal ulcer	TLST30	67	30	4	13	1	55.86	3	2
F	74	NR	K250.000.01	Acute gastric ulcer with bleeding	TLST30	430	56	11	79	2	23.15	4	2			1	1		1
[truncated: 7,110 more rows]
